# Supplementary material for: Barley HvBODYGUARD1 controls cuticular specialisations regulated by SHINE transcription factors
Source: New Phytol. 2026 May 27;251(3):1188–208. doi: 10.1111/nph.71287 (PMC13326517; doi:10.1111/nph.71287)
Supplement: Supplementary file 2 — Table S1 Barley (Hordeum vulgare L.) germplasm. Table S2 Primers used in this study. Table S3 Genotyping data of Bowman, Bonus, Mars, BW156 and BW406 using barley 50 k iSelect SNP chip. Table S4 HvBDG1 allele resequencing in cer‐a/gsh3 mutants. Table S5 Leaf sheath surface lipids extracted from barley and wheat genotypes: Bowman, hvbdg1 156 , nud 638 , hvwin1 407 and hvbdg1 156 nud 638 , nud 638 hvwin1 407 , hvbdg1 156 nud 638 and durum wheat TILLING lines. Table S6 Gene models used in angiosperm phylogenetic tree. Table S7 HvBODYGUARD1 protein motifs. Table S8 Caryopsis surface lipids extracted from barley (Hordeum vulgare L.) caryopses of Bowman, hvbdg1 156 , nud 638 and hvwin1 407 ; hull surface lipids extracted from barley (Hordeum vulgare L.) Bowman, hvbdg1 156 , nud 638 and hvwin1 407 ; cutin components extracted from caryopses of barley (Hordeum vulgare L.) Bowman, hvbdg1 156 , nud 638 and hvwin1 407 ; (d) Cutin components extracted from hulls of barley (Hordeum vulgare L.) extracted from hulls of Bowman, hvbdg1 156 , nud 638 and hvwin1 407 . Table S9 Differentially expressed genes resolved from RNA‐seq of carysopses from barley (Hordeum vulgare L.) Bowman, nud638 and hvwin1407 RNA‐seq of Bowman, nud 638 and hvwin1 407 caryopses. Table S10 Gene Ontology (GO) enrichment of differentially expressed genes resolved from RNA‐seq of carysopses from barley (Hordeum vulgare L.) Bowman, nud 638 and hvwin1 407 . Table S11 MapMan categories of differentially expressed genes resolved from RNA‐seq of carysopses from barley (Hordeum vulgare L.) Bowman, nud 638 and hvwin1 407 . [file NPH-251-1188-s003.xlsx]

## Sheet: Index
New Phytologist Supporting Information
Article title: Barley BODYGUARD1 contributes to cuticular specialisations regulated by SHINE transcription factors
Authors: Trisha McAllister, Chiara Campoli, Linsan Liu, Tansy Chia, S. Ronan Fisher, Richard Horsnell, Alan R. Prescott, Jennifer Shoesmith, Mhmoud Eskan, Alasdair Iredale, Mirjam Nuter, Luke Ramsay, Micha M. Bayer, Linda Milne, Miriam Schreiber, Yogeswari Rajarathinam, Vanessa Wahl, Robbie Waugh, James Cockram, and Sarah M. McKim
Article acceptance date: 28 April 2026
Supplemental Tables Index
Table S1	Barley (Hordeum vulgare L.) germplasm used in this study
Table S2	Primers used in this study
Table S3	Genotyping data of Bowman, Bonus, Mars, BW156 and BW406 using barley 50k iSelect SNP chip
Table S4	HvBDG1 allele resequencing in cer-a/gsh3 mutants
Table S5	Leaf sheath surface lipids extracted from barley and wheat genotypes: Bowman, hvbdg1156, nud638, hvwin1407, and hvbdg1156 nud638, nud638 hvwin1407, hvbdg1156 nud638 and durum wheat TILLING lines
Table S6	Gene models used in angiosperm phylogenetic tree
Table S7	HvBODYGUARD1 protein motifs
Table S8a	Caryopsis surface lipids extracted from barley (Hordeum vulgare L.) caryopses of Bowman, hvbdg1156, nud638 and hvwin1407
Table S8b	Hull surface lipids extracted from barley (Hordeum vulgare L.) Bowman, hvbdg1156, nud638 and hvwin1407
Table S8c	Major cutin components extracted from barley (Hordeum vulgare L.) caryopses of Bowman, hvbdg1156, nud638 and hvwin1407
Table S8d	Major cutin components extracted from hulls of barley (Hordeum vulgare L.) Bowman, hvbdg1156, nud638 and hvwin1407
Table S9	RNAseq of barley (Hordeum vulgare L.) Bowman, nud638 and hvwin1407 caryopses
Table S10	GO enrichment analyses of differentially expressed genes resolved from RNAseq of carysopses from barley (Hordeum vulgare L.) Bowman, nud638 and hvwin1407
Table S11	Map Man categories of differentially expressed genes resolved from RNAseq of carysopses from barley (Hordeum vulgare L.) Bowman, nud638 and hvwin1407

## Sheet: Table S1 - Germplasm
Table S1. Barley germplasm. Barley (Hordeum vulagre L.) germplasm used in this study.
Germplasm ID	Parental cultivar	Accession	Mutagenesis	Source
Bowman	-	PI 483237	-	JHI
Bonus	-	NGB 14657	-	NordGen
Maja Abed	-	NGB 8815	-	USDA
Foma	-	NGB 14659	-	NordGen
Carlsberg II	-	NGB 5085	-	NordGen
Kristina	-	NGB 14661	-	NordGen
Nordal	-	NGB 4704	-	NordGen
Gateway	-	CIho 10072	-	USDA
Mars	-	CIho 7015	-	USDA
Akashinriki	-	OUJ659	-	USDA
BW638	Bowman, nud1.a in Himalaya	GSHO 1847	Naturally occurring variant	JHI
BW156	Bowman, cer-a.1 in Maja Abed*	NGB 21988, GSHO 1838	X-ray	JHI
BW407	Bowman, gsh4.l in Gateway	NGB 20640, GSHO 2072	Radiation	JHI
BW126	Bowman, cer-x.60 in Bonus	NGB 20532, GSHO 2073	Ethylene imine	JHI
BW406	Bowman, cer-a.1 in Maja Abed*	NGB 20639, GSHO 1825	Radiation	JHI
BW638 x BW407	BW638 and BW407	-	-	Created in this study
BW156 x BW638	BW156 and BW638	-	-	Created in this study
BW156 x BW407	BW156 and BW407	-	-	Created in this study
cer-z.52	Bonus	NGB 110936	Fast neutron	NordGen
cer-z.74	Bonus	NGB 110958	Ethylene imine	NordGen
cer-z.113	Bonus	NGB 110998	Gamma-ray	NordGen
cer-z.512	Foma	NGB 111400	Ethyl methanesulfonate	NordGen
cer-z.705	Bonus	NGB 111593	Ethylene oxide	NordGen
cer-z.981	Bonus	NGB 111869	Fast neutron	NordGen
cer-z.988	Bonus	NGB 111876	Iso-propyl methanesulfonate	NordGen
cer-z.989	Bonus	NGB 111877	Fast neutron	NordGen
cer-z.990	Bonus	NGB 111878	Fast neutron	NordGen
gsh3.i	Mars	GSHO 737	Radiation	USDA
gsh3.af	Akashinriki	OUM023	EMS	Okayama University
gsh3.aj	Akashinriki	OUM027	EMS	Okayama University
cer-a.1	Maja Abed	NGB 110885	X-ray	NordGen
cer-a.6	Bonus	NGB 110890	X-ray/colchicine+	NordGen
cer-a.12	Bonus	NGB 110896	X-ray	NordGen
cer-a.33	Bonus	NGB 110917	X-ray	NordGen
cer-a.98	Bonus	NGB 110982	Spontaneous	NordGen
cer-a.121	Bonus	NGB 111006	EMS	NordGen
cer-a.134	Pallas	NGB 111391	Ethylene imine	NordGen
cer-a.154	Bonus	NGB 111040	Myleran	NordGen
cer-a.160	Bonus	NGB 111046	Neutrons	NordGen
cer-a.190	Bonus	NGB 111076	Propanedisulfonic acid diethyl ester	NordGen
cer-a.191	Bonus	NGB 111077	Propanedisulfonic acid diethyl ester	NordGen
cer-a.192	Bonus	NGB 111078	Propanedisulfonic acid diethyl ester	NordGen
cer-a.207	Foma	NGB 111094	X-ray	NordGen
cer-a.215	Foma	NGB 111102	Ethylene imine	NordGen
cer-a.224	Foma	NGB 111111	Ethylene imine	NordGen
cer-a.225	Foma	NGB 111112	Ethylene imine	NordGen
cer-a.235	Foma	NGB 111122	Ethylene imine	NordGen
cer-a.242	Foma	NGB 111129	Diethyl sulfate	NordGen
cer-a.276	Foma	NGB 111163	Ethylene imine	NordGen
cer-a.302	Foma	NGB 111189	EMS	NordGen
cer-a.329	Foma	NGB 111216	EMS	NordGen
cer-a.503	Foma	NGB 111391	N-butyl methanesulfonate	NordGen
cer-a.534	Foma	NGB 111422	N-butyl methanesulfonate	NordGen
cer-a.539	Foma	NGB 111427	Ethylene imine	NordGen
cer-a.682	Bonus	NGB 111570	Ethylene imine	NordGen
cer-a.750	Bonus	NGB 111638	Neutrons	NordGen
cer-a.836	Bonus	NGB 111724	EMS	NordGen
cer-a.857	Bonus	NGB 111745	Ethylene imine	NordGen
cer-a.862	Bonus	NGB 111750	Ethylene imine	NordGen
cer-a.863	Bonus	NGB 111751	Ethylene imine	NordGen
cer-a.873	Bonus	NGB 111761	Neutrons	NordGen
cer-a.896	Bonus	NGB 111784	Iso-propyl methanesulfonate	NordGen
cer-a.913	Bonus	NGB 111801	Iso-propyl methanesulfonate	NordGen
cer-a.916	Bonus	NGB 111804	Iso-propyl methanesulfonate	NordGen
cer-a.1007	Carlsberg II	NGB 111895	Diethyl sulfate	NordGen
cer-a.1013	Carlsberg II	NGB 111901	Diethyl sulfate	NordGen
cer-a.1021	Carlsberg II	NGB 111909	Diethyl sulfate	NordGen
cer-a.1028	Carlsberg II	NGB 111916	Diethyl sulfate	NordGen
cer-a.1050	Carlsberg II	NGB 111938	EMS	NordGen
cer-a.1051	Carlsberg II	NGB 111939	EMS	NordGen
cer-a.1194	Kristina	NGB 112082	Iso-propyl methanesulfonate	NordGen
cer-a.1197	Kristina	NGB 112085	Iso-propyl methanesulfonate	NordGen
cer-a.1199	Kristina	NGB 112087	Neutrons	NordGen
cer-a.1249	Kristina	NGB 112137	Iso-propyl methanesulfonate	NordGen
cer-a.1250	Kristina	NGB 112138	Iso-propyl methanesulfonate	NordGen
cer-a.1308	Kristina	NGB 112196	Iso-propyl methanesulfonate	NordGen
cer-a.1336	Bonus	NGB 112224	Sodium azide	NordGen
cer-a.1347	Bonus	NGB 112235	Sodium azide	NordGen
cer-a.1394	Bonus	NGB 112282	Neutrons	NordGen
cer-a.1461	Bonus	NGB 112349	Sodium azide	NordGen
cer-a.1463	Bonus	NGB 112351	Sodium azide	NordGen
cer-a.1509	Nordal	NGB 112397	Sodium azide	NordGen
cer-a.1513	Nordal	NGB 112401	Sodium azide	NordGen
cer-a.1524	Nordal	NGB 112412	Sodium azide	NordGen
cer-a.1530	Nordal	NGB 112418	Sodium azide	NordGen
cer-a.1531	Nordal	NGB 112419	Sodium azide	NordGen
cer-a.1554	Nordal	NGB 112442	Sodium azide	NordGen
cer-a.1557	Nordal	NGB 112445	Sodium azide	NordGen
cer-a.1704	Bonus	NGB 112517	Sodium azide	NordGen
cer-a.1750	Bonus	NGB 112564	Sodium azide	NordGen
cer-a.1774	Bonus	NGB 112589	Neutrons	NordGen
cer-a.1788	Bonus	NGB 117334	Sodium azide	NordGen
*Note: BW156 reported background is cer-z.52 in Bonus. BW406 reported background is gsh3.i in Mars. Our sequencing data indicate a probable background of cer-a.1 in Maja Abed for both BW-NILs.

## Sheet: Table S2 - Primers
Table S2. Primer sequences used in this study
Gene ID	Forward primer	Sequence 5' - 3'	Reverse primer	Sequence 5' - 3'	PCR cycle conditions	Reagent	Notes
HORVU7Hr1G012630 exon 1	HvBDG_F1	TCGAGGAGGAGGAGAAGGC	HvBDG_894R	GCAGGTGATCACAGGCCACT	95°C for 2 min; 13 cycles: 95°C for 1 min, 62°C (-0.5°C per cycle) for 1 min and 72°C for 1 min 15 s; 27 cycles: 95°C for 1 min, 56°C for 1 min and 72°C for 1 min 15 s; 72°C for 5 min.	GoTaq®	PCR for sequencing
HORVU7Hr1G012630 exon 2 and 3	7H12630_301F	GCCTCCCACCTCTACGTGCA	7H12630_4556R	CTGTTGCTGACTGACGATCG	98°C for 1 min; 45 cycles: 98°C for 10 s, 67°C for 30 s and 72°C for 2 min 30 s; 72°C for 3 min.	Q5®	PCR for sequencing
HORVU7Hr1G012630 1.7Kb promoter	HvBdgPro_F	TGACGTCAAGGCTTTTGTGG	HvBdgPro_R	GCCTTCTCCTGCCACACG	95°C for 2 min; 35 cycles: 95°C for 1 min, 55°C for 1 min and 72°C for 2 min; 72°C for 5 min.	GoTaq®	PCR for sequencing
HORVU7Hr1G012570 Exons 1-3	HvRAD1_F1	TGTACCGGCTTAGTCTCTCG	HvRAD1_R1	ACAGCCATTACGAAGCAAGG	95°C for 2 min; 14 cycles: 95°C for 1 min, 70°C (-1°C per cycle) for 1 min and 72°C for 1 min; 26 cycles: 95°C for 1 min, 57°C for 1 min and 72°C for 1 min; 72°C for 5 min.	GoTaq®	PCR for sequencing
HORVU7Hr1G012570 Exons 4-7	HvRAD1_F2	GCAGAGCTGTATACGTATCCC	HvRAD1_R2	CACAGGCCCAACAAAATAACC	95°C for 2 min; 35 cycles: 95°C for 1 min, 57°C for 1 min and 72°C for 1 min; 72°C for 5 min.	GoTaq®	PCR for sequencing
HORVU7Hr1G012600	HvXyl_F2	CAGCGCAGTGTATTAGATGGC	HvXyl_R2	GAACAATGCTCACTATTTGTTCCAG	95°C for 2 min; 35 cycles: 95°C for 1 min, 55°C for 1 min and 72°C for 1 min 30 s; 72°C for 5 min.	GoTaq®	PCR for sequencing
HORVU7Hr1G012610	HvFbox_F	CCTTGCTCGACACGTACTCC	HvFbox_R	GCTGAACCATAACTGACGAAGG	95°C for 2 min; 12 cycles: 95°C for 1 min, 70°C (-1°C per cycle) for 1 min and 72°C for 2 min; 28 cycles: 95°C for 1 min, 59°C for 1 min and 72°C for 2 min; 72°C for 5 min.	GoTaq®	PCR for sequencing
HORVU7Hr1G012620	HvBX1_F1	GAAATTCCCGACCACAACCC	HvBX1_R1	AATGGACCGGAAGTAGGAGC	95°C for 2 min; 40 cycles: 95°C for 1 min, 62°C for 1 min and 72°C for 2 min 15 s; 72°C for 5 min.	GoTaq®	PCR for sequencing
HORVU7Hr1G012680	HvCaf_F	AGCAACACACTCCTGGTACG	HvCaf_R	AGAGCACCTTGAACATCACC	95°C for 2 min; 35 cycles: 95°C for 1 min, 57°C for 1 min and 72°C for 1 min 45 s; 72°C for 5 min.	GoTaq®	PCR for sequencing
HORVU7Hr1G012690	HvMag_F2	TGCCCAGTGTCCACAAGAAT	HvMag_R2	TGGCATACAGACCAGAGCAA	95°C for 2 min; 35 cycles: 95°C for 1 min, 57°C for 1 min and 72°C for 1 min 30 s; 72°C for 5 min.	GoTaq®	PCR for sequencing
HORVU7Hr1G012700 nested #1	HvLung7_F4	CGGCTAGCTAGAGGAGAGGA	HvLung7_R2	CAGGGAAAAGGCCACCAAAT	95°C for 2 min; 45 cycles: 95°C for 1 min, 51.6°C for 1 min and 72°C for 1 min 45 s; 72°C for 5 min.	GoTaq®	PCR for sequencing
HORVU7Hr1G012700 nested #2	HvLung7_F1	TTACCGACAAATCACGCGAC	HvLung7_R2	CAGGGAAAAGGCCACCAAAT	95°C for 2 min; 35 cycles: 95°C for 1 min, 53°C for 1 min and 72°C for 1 min 30 s; 72°C for 5 min.	GoTaq®	PCR for sequencing
HORVU.MOREX.r2.7HG0535310	HvNAC1_F	CATCAATCGTTGCTACTTGTAGG	HvNAC1_R	TCGAGATCTGACAGTCAAGGG	95°C for 2 min; 11 cycles: 95°C for 1 min, 65°C (-1°C per cycle) for 1 min and 72°C for 3 min 30 s; 34 cycles: 95°C for 1 min, 55°C for 1 min and 72°C for 3 min 30 s; 72°C for 5 min.	GoTaq®	PCR for sequencing
HORVU.MOREX.r2.7HG0535320.1	HvNAC2_F	GTTGCAGCGGTGGTTACG	HvNAC2_R	CGCGTATTCACTGTGTACACC	95°C for 2 min; 40 cycles: 95°C for 1 min, 57°C for 1 min and 72°C for 2 min 30 s; 72°C for 5 min.	GoTaq®	PCR for sequencing
HORVU.MOREX.r2.7HG0535330.1	HvNAC_F1	GCACTCCGGCTACATCAGT	HvNAC_R1	GATCGGTCGAGTCAGTGCTA	95°C for 2 min; 35 cycles: 95°C for 1 min, 57°C for 1 min and 72°C for 3 min 15 s; 72°C for 5 min.	GoTaq®	PCR for sequencing
HORVU7Hr1G012810 exons 1-3	HvGNB1_F1	TGGCGTCCGTTTATTTTCCG	HvGNB1_R1	AGCATTCCTCACAGATTTCACG	95°C for 2 min; 35 cycles: 95°C for 1 min, 57°C for 1 min and 72°C for 45 s; 72°C for 2 min.	GoTaq®	PCR for sequencing
HORVU7Hr1G012810 exon 4	HvGNB1_F2	GTTGCTGGACATGGCTTTGG	HvGNB1_R2	CCACTGATAATCTGACCTTGGC	95°C for 2 min; 35 cycles: 95°C for 1 min, 57°C for 1 min and 72°C for 45 s; 72°C for 2 min.	GoTaq®	PCR for sequencing
HORVU7Hr1G012810 exons 5-7	HvGNB1_F3	CCTTTTAGCAGGCTTTGTGG	HvGNB1_R3	GGCGAACAATTCTCAAACCG	95°C for 2 min; 35 cycles: 95°C for 1 min, 54°C for 1 min and 72°C for 1 min 15 s; 72°C for 2 min.	GoTaq®	PCR for sequencing
HORVU7Hr1G012810 exons 8-10	HvGNB1_F4	TCCTGTGCTGTTGTAGTGTTC	HvGNB1_R4	GCAGACCTATGACCCTACCC	95°C for 2 min; 35 cycles: 95°C for 1 min, 54°C for 1 min and 72°C for 1 min 15 s; 72°C for 2 min.	GoTaq®	PCR for sequencing
HORVU.MOREX.r2.7HG0535270	HvERD_F	TGCGTCAGACTCAGAGCTAG	HvERD_R	TCTCAGAATCACAAGGGCGT	95°C for 2 min; 12 cycles: 95°C for 1 min, 58°C (-0.5°C per cycle) for 1 min and 72°C for 1 min; 33 cycles: 95°C for 1 min, 52°C for 1 min and 72°C for 1 min; 72°C for 2 min.	GoTaq®	PCR for sequencing
HORVU.MOREX.r2.7HG0535290	HvMx2_290F	AACTTGGATGACTTGCCTGA	HvMx2_290R	AACACAATCCAAAAGCGCCT	95°C for 2 min; 35 cycles: 95°C for 1 min, 57°C for 1 min and 72°C for 45 s; 72°C for 2 min.	GoTaq®	PCR for sequencing
HORVU7Hr1G012630 (HvBDG)	BDG #1 F	GAGGCGGTGGTGTTCATC	BDG #1 R	CACCGTCTCCGTCCAGAA	50°C for 2 min; 95°C for 10 min; 40 cycles: 95°C for 15 s, 60°C for 1 min.	Taqman®	qRT-PCR, probe #63
HORVU5Hr1G109430 (PPA)	PPA_F	CGTCGCATCATGATCAAAGT	PPA_R	CGAGGTGAGTAACACGATGG	50°C for 2 min; 95°C for 10 min; 40 cycles: 95°C for 15 s, 60°C for 1 min.	Taqman®	qRT-PCR, probe #7
HORVU7Hr1G084550 (26S)	26S_194F	GCAACGACCTCAACTCTCG	26S_266R	ACATATGAGCCCGGTTCTTG	50°C for 2 min; 95°C for 10 min; 40 cycles: 95°C for 15 s, 60°C for 1 min.	Taqman®	qRT-PCR, probe #103
HORVU7Hr1G012630 (HvBDG)	BDG_SF2	GACCATCTGCCTCACCATCT	BDG_SR2	GCACATGAACGCCTCGAT	50°C for 2 min; 95°C for 2 min; 40 cycles: 95°C for 15 s, 60°C for 15 s, 72° for 1 min.	SYBR®	qRT-PCR
HORVU7Hr1G096480 (Ref2/PDPK1)	Ref2s2F	CGGCCAATATGGGAAGAGTATG	Ref2s2R	CAAACATCTCAGCTGTCCTTCT	50°C for 2 min; 95°C for 2 min; 40 cycles: 95°C for 15 s, 60°C for 15 s, 72° for 1 min.	SYBR®	qRT-PCR
HORVU1Hr029950 (1H)	1H_F4	GTGACTCCATTCTTCGTAACCA	1H_R3	AGGGACACGGTGAAGTTGTA	50°C for 2 min; 95°C for 2 min; 40 cycles: 95°C for 15 s, 60°C for 15 s, 72° for 1 min.	SYBR®	qRT-PCR
HORVU5Hr1G039850 (Actin)	ACT_F4	CATCCAGGCAGTGCTTTCC	ACT_R4	GCGAGGTCAAGACGAAGGAT	50°C for 2 min; 95°C for 2 min; 40 cycles: 95°C for 15 s, 60°C for 15 s, 72° for 1 min.	SYBR®	qRT-PCR
HORVU2Hr1G002650 (CER-U)	CER-U_F	TCCTGTACTGGTTGGGACC	CER-U_R	TTGGAACATGTCTGTCCTG	50°C for 2 min; 95°C for 2 min; 40 cycles: 95°C for 15 s, 60°C for 15 s, 72° for 1 min.	SYBR®	qRT-PCR
HORVU7Hr1G012630 (HvBDG1)	BDG_IS_F	GCCCTCGCCGTCAAGTAC	BDG_SR1	CCAGGTACGCTCCCATCTTG	98°C for 30 s; 35 cycles: 98°C for 10 s, 72°C for 30 s and 72°C for 10 s; 72°C for 1 min.	Q5®	in situ cloning
HORVU6Hr1G038120 (HvWIN1)	WIN1_IS_F2	AGCTCCTCATCCTCGACAAG	WIN1_IS_R2	GACGTTGCGATGCTGTTTCA	98°C for 30 s; 35 cycles: 98°C for 10 s, 65°C for 30 s and 72°C for 10 s; 72°C for 2 min.	Q5®	in situ cloning
HORVU7Hr1G012630 (HvBDG1)	M13F	GTAAAACGACGGCCAGTG	M13R	GGTTTTCCCAGTCACGAC	95°C for 2 min; 40 cycles: 95°C for 1 min, 53°C for 1 min and 72°C for 45 s; 72°C for 2 min.	GoTaq®	in situ probe synthesis
HORVU6Hr1G038120 (HvWIN1)	WIN1_IS_F2	AGCTCCTCATCCTCGACAAG	pMiniT_R	AGTCCCAATAACAGAGTACTCGC	95°C for 2 min; 40 cycles: 95°C for 1 min, 63°C for 1 min and 72°C for 45 s; 72°C for 2 min.	GoTaq®	in situ probe synthesis
HORVU7Hr1G089930 (NUD)	NUD_AS_fwd	ACACCGAGAAGTCCCACATT	NUD_AS_rev(T7)	CATAATACGACTCACTATAGGCTTCTTCACCGTGCAGCAG	95°C for 2 min; 40 cycles: 95°C for 1 min, 58°C for 1 min and 72°C for 30 s; 72°C for 2 min.	GoTaq®	in situ probe synthesis
HORVU4Hr1G027030 (HvGDSL1)	GDSL_S_fwd (T7)	CATAATACGACTCACTATAGGGAGGTGCTCAAGAAATCAACC	GDSL_S_rev	CGACAAGGTCATACGGTGAG	95°C for 2 min; 40 cycles: 95°C for 1 min, 58°C for 1 min and 72°C for 30 s; 72°C for 2 min.	GoTaq®	in situ probe synthesis
HORVU7Hr1G012630 (HvBDG1)	HvBDG1_attB1	AAAAAGCAGGCTTCATGCACATTGCCACGTGCGT	HvBDG1_attB2_Ntag	AGAAAGCTGGGTCCTAGTCCTGGGCGGCGCTCCGCCAGA	98°C for 30 s; 35 cycles: 98°C for 10 s, 72°C for 30 s and 72°C for 1 min; 72°C for 2 min.	Q5®	Localisation cloning
HORVU7Hr1G012630 (HvBDG1)	attB1	GGGGACAAGTTTGTACAAAAAAGCAGGCT	attB2	GGGGACCACTTTGTACAAGAAAGCTGGGT	98°C for 30 s; 35 cycles: 98°C for 10 s, 69°C for 30 s and 72°C for 1 min; 72°C for 2 min.	Q5®	Localisation cloning
HORVU7Hr1G089930 (NUD)	NUD_55F	TGGGTCTCCGAGATCAGG	NUD_114R	CTCAAAGGTGCCCAACCA	94°C for 2 min; 35 cycles: 94°C for 30 s, 55°C for 1 min and 68°C for 20 s; 68°C for 1 min.	OneTaq®	Genotyping
HORVU6Hr1G038120 (HvWIN1)	SHN_64F	GAGATCAGACACCCCCTCCT	SHN_190R	GGAAGTTGGTCTTGGCATTG	94°C for 2 min; 35 cycles: 94°C for 30 s, 61°C for 1 min and 68°C for 15 s; 68°C for 1 min. Add BslI, 55°C for 15 min.	OneTaq®	Genotyping
HORVU7Hr1G012630 (HvBDG1)	HvBDG_3947F	ATGCAATGCGACCACACG	7H12630_4556R	CTGTTGCTGACTGACGATCG	94°C for 2 min; 35 cycles: 94°C for 30 s, 60°C for 1 min and 68°C for 30 s; 68°C for 1 min. Add FauI, 55°C for 30 min.	OneTaq®	Genotyping
HORVU.MOREX.r3.3HG0240110 (HvABCG31)	ABCG31_F	ACGCCGAGCAGTTCTTCC	ABCG31_R	ATGAAGTTGGGGATGGTTGG	50°C for 2 min; 95°C for 2 min; 40 cycles: 95°C for 15 s, 60°C for 15 s, 72° for 1 min.	SYBR®	qRT-PCR, RNASeq validation
HORVU.MOREX.r3.5HG0486520 (CUS1)	CUS1_F	GGCATCCTCAACGACACC	CUS1_R	CTGCCCTGGTACTGCTCG	50°C for 2 min; 95°C for 2 min; 40 cycles: 95°C for 15 s, 60°C for 15 s, 72° for 1 min.	SYBR®	qRT-PCR, RNASeq validation
HORVU.MOREX.r3.6HG0616460 (CWP)	CWP_F	CAGCGGCCAGTTCATCCC	CWP_R	TGAATCACACACAAAACGTCG	50°C for 2 min; 95°C for 2 min; 40 cycles: 95°C for 15 s, 60°C for 15 s, 72° for 1 min.	SYBR®	qRT-PCR, RNASeq validation
HORVU.MOREX.r3.2HG0188260 (CYP86A4)	CYP86A4_F	CGCTCACGCTCTTCATGAA	CYP86A4_R	GGGGTGGGTCTGTTGATCTT	50°C for 2 min; 95°C for 2 min; 40 cycles: 95°C for 15 s, 60°C for 15 s, 72° for 1 min.	SYBR®	qRT-PCR, RNASeq validation
HORVU.MOREX.r3.7HG0650330 (GGL19)	GDSL_F	CTGATCGGTGCCAACTTCG	GDSL_R	TGATGATGGACTTGGCCTGG	50°C for 2 min; 95°C for 2 min; 40 cycles: 95°C for 15 s, 60°C for 15 s, 72° for 1 min.	SYBR®	qRT-PCR, RNASeq validation
HORVU.MOREX.r3.7HG0670360 (KCS6)	KCS6_F	CTACCCGGTCCACATCCC	KCS6_R	AATGGATCCTGTTGCGTTGG	50°C for 2 min; 95°C for 2 min; 40 cycles: 95°C for 15 s, 60°C for 15 s, 72° for 1 min.	SYBR®	qRT-PCR, RNASeq validation
KASP marker genotyping for wheat
Gene	TILLING Line	Primer name	Primer sequence
TdBDG1-A1STOP75	Kronos3179	K3179_A_WT	GAAGGTCGGAGTCAACGGATTCGAGCAGTAGCAGGGCTTc
		K3179_A_MUT	GAAGGTGACCAAGTTCATGCTCGAGCAGTAGCAGGGCTTt
		K3179_A_COM	GACATGGTGCTCTGCCTG
TdBDG1-A1STOP385	Kronos0599	K0599_A_WT	GAAGGTCGGAGTCAACGGATTCAGGCACCACCGGGTCTg
		K0599_A_MUT	GAAGGTGACCAAGTTCATGCTCAGGCACCACCGGGTCTa
		K0599_A_COM	GCATACCTGTTTCTGGTGAA
TdBDG1-A2SPLICEi2d	Kronos2087	K2087_B_WT	GAAGGTCGGAGTCAACGGATTAGGATCCTCACCAGAAACAGg
		K2087_B_MUT	GAAGGTGACCAAGTTCATGCTAGGATCCTCACCAGAAACAGa
		K2087_B_COM	AGATAATATATGCGGTTGGCTC
TdWIN1-ASTOP125	Kronos3416	K3416_A_WT	GAAGGTCGGAGTCAACGGATTGCCCCTGCACGCTTCTGc
		K3416_A_MUT	GAAGGTGACCAAGTTCATGCTGCCCCTGCACGCTTCTGt
		K3416_A_COM	CTCACCTGCCTTCGCCTT
TdWIN1-AG130/E	Kronos2646	K2646_A_WT	GAAGGTCGGAGTCAACGGATTTTGGAGTCGGCGCGGGCCc
		K2646_A_MUT	GAAGGTGACCAAGTTCATGCTTTGGAGTCGGCGCGGGCCt
		K2646_A_COM	CTCACCTGCCTTCGCCTT
TdWIN1-BP26/A	Kronos2314	K2314_B_WT	GAAGGTCGGAGTCAACGGATTGAGGGGCTTACAGGAGGg
		K2314_B_MUT	GAAGGTGACCAAGTTCATGCTGAGGGGCTTACAGGAGGa
		K2314_B_COM	TGCAACCCAAGAAGAAGTTC

## Sheet: Table S3 - HvBDG1 Genotyping
Table S3. Genotyping data of Barley (Hordeum vulagre L.) Bowman, Bonus, Mars, BW156 and BW406 using barley 50k iSelect SNP chip (Bayer et al., 2017). Markers are ordered based on Morex version 3 (Mascher et al, 2021).
Introgressed regions are in bold and highlighted in orange (donor), green (Bowman, indicating introgression borders), blue (heterozygous) and grey (monomorphic).
BW156 has an introgression on chromosome 7H from JHI-Hv50k-2016-451524 (17,533,728 bp) to JHI-Hv50k-2016-451706 (18,431,796 bp), while BW406 has an introgression on Chr 7H from SCRI_RS_155121 (14,909,880) to JHI-Hv50k-2016-452428 (19,654,060).
marker	chromosome	position	Bowman	Bonus	Mars	BW156	BW156 (call)	BW406	BW406 (call)
JHI-Hv50k-2016-7	1H	42931	T	T	T	T	monomorphic	T	monomorphic
JHI-Hv50k-2016-11	1H	43264	A	A	A	A	monomorphic	A	monomorphic
JHI-Hv50k-2016-24	1H	44868	T	T	T	T	monomorphic	T	monomorphic
JHI-Hv50k-2016-64	1H	48518	A	A	A	A	monomorphic	A	monomorphic
JHI-Hv50k-2016-66	1H	48668	T	T	T	T	monomorphic	T	monomorphic
JHI-Hv50k-2016-72	1H	49442	G	G	G	G	monomorphic	G	monomorphic
JHI-Hv50k-2016-88	1H	50820	A	A	A	A	monomorphic	A	monomorphic
JHI-Hv50k-2016-97	1H	51323	C	A	A	C	Bowman	C	Bowman
JHI-Hv50k-2016-115	1H	71274	A	A	A	A	monomorphic	A	monomorphic
JHI-Hv50k-2016-121	1H	71683	A	G	G	A	Bowman	A	Bowman
JHI-Hv50k-2016-127	1H	72059	C	T	T	C	Bowman	C	Bowman
SCRI_RS_204276	1H	248411	C	C	C	C	monomorphic	C	monomorphic
JHI-Hv50k-2016-137	1H	248732	A	T	T	A	Bowman	A	Bowman
JHI-Hv50k-2016-141	1H	249691	A	A	A	A	monomorphic	A	monomorphic
JHI-Hv50k-2016-157	1H	254079	G	G	G	G	monomorphic	G	monomorphic
JHI-Hv50k-2016-180	1H	263584	G	A	A	G	Bowman	G	Bowman
JHI-Hv50k-2016-200	1H	269193	G	G	A	G	monomorphic	G	Bowman
JHI-Hv50k-2016-211	1H	269837	T	T	T	T	monomorphic	T	monomorphic
JHI-Hv50k-2016-237	1H	272990	C	A	A	C	Bowman	C	Bowman
JHI-Hv50k-2016-256	1H	274187	A	A	A	A	monomorphic	A	monomorphic
JHI-Hv50k-2016-270	1H	277230	G	G	T	G	monomorphic	G	Bowman
JHI-Hv50k-2016-273	1H	277479	T	T	T	T	monomorphic	T	monomorphic
JHI-Hv50k-2016-284	1H	278305	G	T	G	G	Bowman	G	monomorphic
SCRI_RS_227491	1H	289719	G	G	A	G	monomorphic	G	Bowman
SCRI_RS_149838	1H	290995	A	A	G	A	monomorphic	A	Bowman
JHI-Hv50k-2016-342	1H	291058	C	C	C	C	monomorphic	C	monomorphic
JHI-Hv50k-2016-343	1H	291116	A	A	A	A	monomorphic	A	monomorphic
JHI-Hv50k-2016-358	1H	291655	C	C	C	C	monomorphic	C	monomorphic
JHI-Hv50k-2016-392	1H	474959	C	C	T	C	monomorphic	C	Bowman
JHI-Hv50k-2016-408	1H	475334	G	G	G	G	monomorphic	G	monomorphic
JHI-Hv50k-2016-449	1H	478524	A	A	A	A	monomorphic	A	monomorphic
JHI-Hv50k-2016-468	1H	479694	A	G	G	A	Bowman	A	Bowman
JHI-Hv50k-2016-498	1H	519852	C	C	T	C	monomorphic	C	Bowman
JHI-Hv50k-2016-721	1H	944856	G	G	G	G	monomorphic	G	monomorphic
JHI-Hv50k-2016-745	1H	946031	A	G	A	A	Bowman	A	monomorphic
JHI-Hv50k-2016-786	1H	969026	A	A	A	A	monomorphic	A	monomorphic
JHI-Hv50k-2016-823	1H	970232	C	C	C	C	monomorphic	C	monomorphic
JHI-Hv50k-2016-847	1H	971623	G	G	G	G	monomorphic	G	monomorphic
JHI-Hv50k-2016-872	1H	973064	G	G	G	G	monomorphic	G	monomorphic
JHI-Hv50k-2016-877	1H	973769	C	C	C	C	monomorphic	C	monomorphic
JHI-Hv50k-2016-912	1H	978899	T	T	T	T	monomorphic	T	monomorphic
SCRI_RS_120059	1H	1025718	C	T	C	C	Bowman	C	monomorphic
JHI-Hv50k-2016-1197	1H	1271616	A	A	A	A	monomorphic	A	monomorphic
JHI-Hv50k-2016-1198	1H	1271686	G	G	G	G	monomorphic	G	monomorphic
JHI-Hv50k-2016-1218	1H	1274141	A	A	A	A	monomorphic	A	monomorphic
JHI-Hv50k-2016-1369	1H	1418837	C	A	C	C	Bowman	C	monomorphic
JHI-Hv50k-2016-1377	1H	1419608	T	T	T	T	monomorphic	T	monomorphic
JHI-Hv50k-2016-1417	1H	1430628	C	C	C	C	monomorphic	C	monomorphic
JHI-Hv50k-2016-1422	1H	1430891	T	A	A	T	Bowman	T	Bowman
JHI-Hv50k-2016-1432	1H	1431699	G	A	G	G	Bowman	G	monomorphic
JHI-Hv50k-2016-1434	1H	1431898	T	T	T	T	monomorphic	T	monomorphic
JHI-Hv50k-2016-1545	1H	1507002	A	A	A	A	monomorphic	A	monomorphic
JHI-Hv50k-2016-1677	1H	1546310	C	C	C	C	monomorphic	C	monomorphic
JHI-Hv50k-2016-1679	1H	1546526	C	T	T	C	Bowman	C	Bowman
JHI-Hv50k-2016-1691	1H	1546970	T	T	G	T	monomorphic	T	Bowman
JHI-Hv50k-2016-1755	1H	1564263	A	A	G	A	monomorphic	A	Bowman
JHI-Hv50k-2016-1864	1H	1747044	C	T	C	C	Bowman	C	monomorphic
JHI-Hv50k-2016-1871	1H	1747309	C	C	C	C	monomorphic	C	monomorphic
JHI-Hv50k-2016-1906	1H	1892392	C	C	C	C	monomorphic	C	monomorphic
JHI-Hv50k-2016-1951	1H	1913802	C	C	C	C	monomorphic	C	monomorphic
JHI-Hv50k-2016-1971	1H	1922431	T	C	C	T	Bowman	T	Bowman
JHI-Hv50k-2016-1972	1H	1922535	A	A	A	A	monomorphic	A	monomorphic
JHI-Hv50k-2016-2092	1H	2112412	G	G	G	G	monomorphic	G	monomorphic
JHI-Hv50k-2016-2146	1H	2134106	C	C	T	C	monomorphic	C	Bowman
JHI-Hv50k-2016-2322	1H	2199759	A	G	A	A	Bowman	A	monomorphic
JHI-Hv50k-2016-2374	1H	2203582	G	G	G	G	monomorphic	G	monomorphic
JHI-Hv50k-2016-2693	1H	2304252	T	T	T	T	monomorphic	T	monomorphic
JHI-Hv50k-2016-2855	1H	2415604	A	T	A	A	Bowman	A	monomorphic
JHI-Hv50k-2016-2859	1H	2415955	C	C	G	C	monomorphic	C	Bowman
SCRI_RS_107687	1H	2471872	G	G	G	G	monomorphic	G	monomorphic
JHI-Hv50k-2016-2914	1H	2472729	T	C	T	T	Bowman	T	monomorphic
JHI-Hv50k-2016-2931	1H	2473644	A	A	A	A	monomorphic	A	monomorphic
JHI-Hv50k-2016-3048	1H	2514186	A	A	A	A	monomorphic	A	monomorphic
JHI-Hv50k-2016-3093	1H	2589114	A	A	A	A	monomorphic	A	monomorphic
JHI-Hv50k-2016-3293	1H	3091960	A	A	A	A	monomorphic	A	monomorphic
JHI-Hv50k-2016-3532	1H	3453791	A	A	G	A	monomorphic	A	Bowman
JHI-Hv50k-2016-3778	1H	3666536	A	A	A	A	monomorphic	A	monomorphic
JHI-Hv50k-2016-3779	1H	3666610	G	A	G	G	Bowman	G	monomorphic
SCRI_RS_232577	1H	3666934	T	T	C	T	monomorphic	T	Bowman
JHI-Hv50k-2016-3800	1H	3667581	T	T	T	T	monomorphic	T	monomorphic
JHI-Hv50k-2016-3887	1H	3700002	C	C	C	C	monomorphic	C	monomorphic
JHI-Hv50k-2016-3888	1H	3700056	T	T	C	T	monomorphic	T	Bowman
JHI-Hv50k-2016-3891	1H	3700190	G	G	A	G	monomorphic	G	Bowman
JHI-Hv50k-2016-3897	1H	3700428	C	C	A	C	monomorphic	C	Bowman
JHI-Hv50k-2016-3902	1H	3700809	C	C	C	C	monomorphic	C	monomorphic
JHI-Hv50k-2016-3964	1H	3747169	G	G	G	G	monomorphic	G	monomorphic
JHI-Hv50k-2016-4046	1H	3768074	A	A	A	A	monomorphic	A	monomorphic
JHI-Hv50k-2016-4056	1H	3768881	G	G	G	G	monomorphic	G	monomorphic
JHI-Hv50k-2016-4156	1H	3845877	A	C	C	A	Bowman	A	Bowman
JHI-Hv50k-2016-4160	1H	3846303	C	C	C	C	monomorphic	C	monomorphic
JHI-Hv50k-2016-4164	1H	3847187	C	C	T	C	monomorphic	C	Bowman
JHI-Hv50k-2016-4166	1H	3847375	T	T	C	T	monomorphic	T	Bowman
JHI-Hv50k-2016-4167	1H	3847584	A	A	G	A	monomorphic	A	Bowman
JHI-Hv50k-2016-4173	1H	3847831	T	C	C	T	Bowman	T	Bowman
JHI-Hv50k-2016-4203	1H	3872031	A	A	A	A	monomorphic	A	monomorphic
JHI-Hv50k-2016-4209	1H	3872752	A	G	G	A	Bowman	A	Bowman
JHI-Hv50k-2016-4216	1H	3873831	G	G	G	G	monomorphic	G	monomorphic
JHI-Hv50k-2016-4228	1H	3879550	C	C	C	C	monomorphic	C	monomorphic
JHI-Hv50k-2016-4247	1H	3880629	T	T	T	T	monomorphic	T	monomorphic
JHI-Hv50k-2016-4257	1H	3881171	T	T	T	T	monomorphic	T	monomorphic
JHI-Hv50k-2016-4298	1H	3895854	T	G	G	T	Bowman	T	Bowman
JHI-Hv50k-2016-4387	1H	4152975	C	C	C	C	monomorphic	C	monomorphic
JHI-Hv50k-2016-4414	1H	4154420	A	A	C	A	monomorphic	A	Bowman
JHI-Hv50k-2016-4422	1H	4154761	A	A	A	A	monomorphic	A	monomorphic
JHI-Hv50k-2016-4426	1H	4155131	C	C	A	C	monomorphic	C	Bowman
JHI-Hv50k-2016-4445	1H	4156939	G	G	G	G	monomorphic	G	monomorphic
JHI-Hv50k-2016-4478	1H	4161558	C	T	T	C	Bowman	C	Bowman
JHI-Hv50k-2016-4520	1H	4163410	G	G	G	G	monomorphic	G	monomorphic
JHI-Hv50k-2016-4522	1H	4163730	G	G	G	G	monomorphic	G	monomorphic
JHI-Hv50k-2016-4532	1H	4164169	A	A	A	A	monomorphic	A	monomorphic
JHI-Hv50k-2016-4599	1H	4182563	A	A	A	A	monomorphic	A	monomorphic
JHI-Hv50k-2016-4600	1H	4182607	C	C	C	C	monomorphic	C	monomorphic
JHI-Hv50k-2016-4622	1H	4184013	G	G	G	G	monomorphic	G	monomorphic
JHI-Hv50k-2016-4657	1H	4190186	C	G	G	C	Bowman	C	Bowman
SCRI_RS_149683	1H	4190638	T	C	C	T	Bowman	T	Bowman
JHI-Hv50k-2016-4711	1H	4228359	G	G	G	G	monomorphic	G	monomorphic
JHI-Hv50k-2016-4712	1H	4228415	C	C	T	C	monomorphic	C	Bowman
JHI-Hv50k-2016-4715	1H	4228577	G	G	A	G	monomorphic	G	Bowman
JHI-Hv50k-2016-4775	1H	4275807	C	C	C	C	monomorphic	C	monomorphic
JHI-Hv50k-2016-4822	1H	4284236	G	G	G	G	monomorphic	G	monomorphic
JHI-Hv50k-2016-4897	1H	4297755	C	C	G	C	monomorphic	C	Bowman
JHI-Hv50k-2016-4906	1H	4301416	A	G	A	A	Bowman	A	monomorphic
JHI-Hv50k-2016-4918	1H	4302048	T	T	T	T	monomorphic	T	monomorphic
JHI-Hv50k-2016-4935	1H	4312646	C	C	A	C	monomorphic	C	Bowman
JHI-Hv50k-2016-4942	1H	4313335	A	A	A	A	monomorphic	A	monomorphic
JHI-Hv50k-2016-4957	1H	4316184	T	A	A	T	Bowman	T	Bowman
JHI-Hv50k-2016-4971	1H	4317883	G	G	A	G	monomorphic	G	Bowman
JHI-Hv50k-2016-5029	1H	4328018	T	C	T	T	Bowman	T	monomorphic
JHI-Hv50k-2016-5030	1H	4328092	A	A	A	A	monomorphic	A	monomorphic
JHI-Hv50k-2016-5040	1H	4328449	T	T	T	T	monomorphic	T	monomorphic
JHI-Hv50k-2016-5042	1H	4328542	C	C	C	C	monomorphic	C	monomorphic
JHI-Hv50k-2016-5102	1H	4341578	T	T	T	T	monomorphic	T	monomorphic
JHI-Hv50k-2016-5139	1H	4397984	C	T	T	C	Bowman	C	Bowman
JHI-Hv50k-2016-5157	1H	4398937	C	G	C	C	Bowman	C	monomorphic
JHI-Hv50k-2016-5180	1H	4399874	G	G	G	G	monomorphic	G	monomorphic
JHI-Hv50k-2016-5228	1H	4405609	G	A	G	G	Bowman	G	monomorphic
JHI-Hv50k-2016-5246	1H	4406524	C	C	C	C	monomorphic	C	monomorphic
JHI-Hv50k-2016-5286	1H	4417497	G	G	G	G	monomorphic	G	monomorphic
JHI-Hv50k-2016-5337	1H	4626400	G	G	G	G	monomorphic	G	monomorphic
JHI-Hv50k-2016-5404	1H	4655565	G	G	G	G	monomorphic	G	monomorphic
JHI-Hv50k-2016-5409	1H	4657144	T	T	T	T	monomorphic	T	monomorphic
JHI-Hv50k-2016-5448	1H	4675402	C	C	T	C	monomorphic	C	Bowman
JHI-Hv50k-2016-5486	1H	4677739	G	G	G	G	monomorphic	G	monomorphic
JHI-Hv50k-2016-5493	1H	4678154	T	T	G	T	monomorphic	T	Bowman
JHI-Hv50k-2016-5571	1H	4690938	T	T	T	T	monomorphic	T	monomorphic
JHI-Hv50k-2016-5579	1H	4691900	C	C	C	C	monomorphic	C	monomorphic
JHI-Hv50k-2016-5633	1H	4759917	G	G	C	G	monomorphic	G	Bowman
JHI-Hv50k-2016-5663	1H	4765347	G	G	G	G	monomorphic	G	monomorphic
JHI-Hv50k-2016-5674	1H	4766310	C	C	T	C	monomorphic	C	Bowman
JHI-Hv50k-2016-5675	1H	4766392	A	A	A	A	monomorphic	A	monomorphic
JHI-Hv50k-2016-5784	1H	4961453	T	T	A	T	monomorphic	T	Bowman
JHI-Hv50k-2016-5927	1H	5005100	A	A	A	A	monomorphic	A	monomorphic
JHI-Hv50k-2016-5929	1H	5005260	G	G	G	G	monomorphic	G	monomorphic
JHI-Hv50k-2016-5960	1H	5008676	G	G	G	G	monomorphic	G	monomorphic
JHI-Hv50k-2016-5993	1H	5013999	G	G	G	G	monomorphic	G	monomorphic
JHI-Hv50k-2016-6030	1H	5017944	T	T	T	T	monomorphic	T	monomorphic
JHI-Hv50k-2016-6041	1H	5019768	A	A	A	A	monomorphic	A	monomorphic
JHI-Hv50k-2016-6049	1H	5020164	A	A	A	A	monomorphic	A	monomorphic
JHI-Hv50k-2016-6050	1H	5020371	A	A	A	A	monomorphic	A	monomorphic
JHI-Hv50k-2016-6057	1H	5020938	G	G	G	G	monomorphic	G	monomorphic
JHI-Hv50k-2016-6091	1H	5141334	G	A	G	G	Bowman	G	monomorphic
JHI-Hv50k-2016-6092	1H	5141410	C	T	C	C	Bowman	C	monomorphic
JHI-Hv50k-2016-6144	1H	5153743	C	C	C	C	monomorphic	C	monomorphic
JHI-Hv50k-2016-6159	1H	5154527	C	C	C	C	monomorphic	C	monomorphic
JHI-Hv50k-2016-6206	1H	5157188	G	A	G	G	Bowman	G	monomorphic
JHI-Hv50k-2016-6222	1H	5157517	G	C	C	G	Bowman	G	Bowman
JHI-Hv50k-2016-6236	1H	5158215	C	C	C	C	monomorphic	C	monomorphic
JHI-Hv50k-2016-6373	1H	5234019	C	C	C	C	monomorphic	C	monomorphic
JHI-Hv50k-2016-6421	1H	5276638	C	C	G	C	monomorphic	C	Bowman
JHI-Hv50k-2016-6424	1H	5276790	C	C	C	C	monomorphic	C	monomorphic
JHI-Hv50k-2016-6437	1H	5277337	T	T	C	T	monomorphic	T	Bowman
JHI-Hv50k-2016-6438	1H	5277391	A	A	A	A	monomorphic	A	monomorphic
JHI-Hv50k-2016-6447	1H	5277617	G	G	G	G	monomorphic	G	monomorphic
JHI-Hv50k-2016-6448	1H	5277748	A	A	A	A	monomorphic	A	monomorphic
JHI-Hv50k-2016-6496	1H	5280858	T	C	T	T	Bowman	T	monomorphic
JHI-Hv50k-2016-6497	1H	5280925	C	G	C	C	Bowman	C	monomorphic
JHI-Hv50k-2016-6527	1H	5502458	G	G	G	G	monomorphic	G	monomorphic
JHI-Hv50k-2016-6529	1H	5502801	T	T	T	T	monomorphic	T	monomorphic
JHI-Hv50k-2016-6532	1H	5503119	A	A	A	A	monomorphic	A	monomorphic
JHI-Hv50k-2016-6533	1H	5503177	A	A	A	A	monomorphic	A	monomorphic
JHI-Hv50k-2016-6534	1H	5503238	G	G	G	G	monomorphic	G	monomorphic
JHI-Hv50k-2016-6543	1H	5503846	C	T	C	C	Bowman	C	monomorphic
JHI-Hv50k-2016-6556	1H	5505863	G	G	G	G	monomorphic	G	monomorphic
SCRI_RS_198544	1H	5506103	G	G	G	G	monomorphic	G	monomorphic
JHI-Hv50k-2016-6607	1H	5572431	A	A	A	A	monomorphic	A	monomorphic
JHI-Hv50k-2016-6625	1H	5573109	G	G	G	G	monomorphic	G	monomorphic
JHI-Hv50k-2016-6626	1H	5573183	T	G	G	T	Bowman	T	Bowman
JHI-Hv50k-2016-6652	1H	5575404	C	C	T	C	monomorphic	C	Bowman
JHI-Hv50k-2016-6679	1H	5576493	T	T	T	T	monomorphic	T	monomorphic
JHI-Hv50k-2016-6735	1H	5581542	G	G	G	G	monomorphic	G	monomorphic
JHI-Hv50k-2016-6838	1H	5756915	C	C	C	C	monomorphic	C	monomorphic
JHI-Hv50k-2016-6845	1H	5757469	A	A	G	A	monomorphic	A	Bowman
JHI-Hv50k-2016-6897	1H	5759693	A	A	A	A	monomorphic	A	monomorphic
JHI-Hv50k-2016-7025	1H	5768045	T	T	C	T	monomorphic	T	Bowman
JHI-Hv50k-2016-7033	1H	5768370	A	G	A	A	Bowman	A	monomorphic
JHI-Hv50k-2016-7035	1H	5768430	C	T	C	C	Bowman	C	monomorphic
JHI-Hv50k-2016-7066	1H	5771103	G	G	A	G	monomorphic	G	Bowman
JHI-Hv50k-2016-7067	1H	5771227	T	T	T	T	monomorphic	T	monomorphic
JHI-Hv50k-2016-7218	1H	6248430	C	C	C	C	monomorphic	C	monomorphic
JHI-Hv50k-2016-7219	1H	6248484	T	T	A	T	monomorphic	T	Bowman
JHI-Hv50k-2016-7221	1H	6248863	C	C	C	C	monomorphic	C	monomorphic
JHI-Hv50k-2016-7222	1H	6249020	A	A	A	A	monomorphic	A	monomorphic
JHI-Hv50k-2016-7228	1H	6249804	G	G	G	G	monomorphic	G	monomorphic
JHI-Hv50k-2016-7237	1H	6251227	T	T	A	T	monomorphic	T	Bowman
JHI-Hv50k-2016-7238	1H	6251406	A	A	A	A	monomorphic	A	monomorphic
JHI-Hv50k-2016-7263	1H	6276543	C	C	C	C	monomorphic	C	monomorphic
JHI-Hv50k-2016-7264	1H	6276788	G	G	A	G	monomorphic	G	Bowman
JHI-Hv50k-2016-7265	1H	6276869	G	A	A	G	Bowman	G	Bowman
JHI-Hv50k-2016-7266	1H	6276938	A	A	G	A	monomorphic	A	Bowman
JHI-Hv50k-2016-7270	1H	6277463	T	T	T	T	monomorphic	T	monomorphic
JHI-Hv50k-2016-7390	1H	6332167	A	A	A	A	monomorphic	A	monomorphic
JHI-Hv50k-2016-7394	1H	6332253	A	A	A	A	monomorphic	A	monomorphic
JHI-Hv50k-2016-7404	1H	6332460	A	A	A	A	monomorphic	A	monomorphic
JHI-Hv50k-2016-7405	1H	6332518	G	G	G	G	monomorphic	G	monomorphic
JHI-Hv50k-2016-7443	1H	6350065	A	A	A	A	monomorphic	A	monomorphic
JHI-Hv50k-2016-7449	1H	6350560	A	A	A	A	monomorphic	A	monomorphic
JHI-Hv50k-2016-7452	1H	6350837	A	A	A	A	monomorphic	A	monomorphic
JHI-Hv50k-2016-7609	1H	6567464	C	C	C	C	monomorphic	C	monomorphic
JHI-Hv50k-2016-7619	1H	6573793	C	C	C	C	monomorphic	C	monomorphic
JHI-Hv50k-2016-7695	1H	6690043	T	T	T	T	monomorphic	T	monomorphic
JHI-Hv50k-2016-7701	1H	6690809	A	A	A	A	monomorphic	A	monomorphic
JHI-Hv50k-2016-7752	1H	6976698	A	A	A	A	monomorphic	A	monomorphic
JHI-Hv50k-2016-7753	1H	6976816	C	T	C	C	Bowman	C	monomorphic
JHI-Hv50k-2016-7755	1H	6976942	C	C	C	C	monomorphic	C	monomorphic
JHI-Hv50k-2016-7757	1H	6976974	G	T	G	G	Bowman	G	monomorphic
JHI-Hv50k-2016-7758	1H	6977068	C	C	C	C	monomorphic	C	monomorphic
JHI-Hv50k-2016-7793	1H	6995151	T	C	T	T	Bowman	T	monomorphic
JHI-Hv50k-2016-7841	1H	7004595	T	T	T	T	monomorphic	T	monomorphic
JHI-Hv50k-2016-7843	1H	7004854	C	C	C	C	monomorphic	C	monomorphic
JHI-Hv50k-2016-7860	1H	7054241	G	A	G	G	Bowman	G	monomorphic
JHI-Hv50k-2016-7866	1H	7060431	A	A	G	A	monomorphic	A	Bowman
JHI-Hv50k-2016-7869	1H	7060867	T	T	T	T	monomorphic	T	monomorphic
JHI-Hv50k-2016-7870	1H	7060971	A	A	A	A	monomorphic	A	monomorphic
JHI-Hv50k-2016-7883	1H	7145424	G	G	G	G	monomorphic	G	monomorphic
JHI-Hv50k-2016-7887	1H	7147443	G	G	G	G	monomorphic	G	monomorphic
JHI-Hv50k-2016-7888	1H	7147566	G	G	G	G	monomorphic	G	monomorphic
JHI-Hv50k-2016-7921	1H	7218861	C	C	C	C	monomorphic	C	monomorphic
JHI-Hv50k-2016-7922	1H	7218934	G	C	C	G	Bowman	G	Bowman
JHI-Hv50k-2016-7936	1H	7220851	G	G	G	G	monomorphic	G	monomorphic
JHI-Hv50k-2016-7948	1H	7223543	G	G	G	G	monomorphic	G	monomorphic
JHI-Hv50k-2016-7963	1H	7228086	C	C	C	C	monomorphic	C	monomorphic
JHI-Hv50k-2016-7965	1H	7228236	C	G	G	C	Bowman	C	Bowman
JHI-Hv50k-2016-7974	1H	7229279	A	A	A	A	monomorphic	A	monomorphic
JHI-Hv50k-2016-7983	1H	7424578	C	T	C	C	Bowman	C	monomorphic
JHI-Hv50k-2016-7985	1H	7424687	G	A	G	G	Bowman	G	monomorphic
JHI-Hv50k-2016-7986	1H	7424688	C	C	C	C	monomorphic	C	monomorphic
JHI-Hv50k-2016-7989	1H	7424883	G	G	G	G	monomorphic	G	monomorphic
JHI-Hv50k-2016-8002	1H	7425741	C	G	C	C	Bowman	C	monomorphic
JHI-Hv50k-2016-8060	1H	7471564	T	T	T	T	monomorphic	T	monomorphic
JHI-Hv50k-2016-8128	1H	7683668	A	A	A	A	monomorphic	A	monomorphic
JHI-Hv50k-2016-8131	1H	7683934	A	A	A	A	monomorphic	A	monomorphic
JHI-Hv50k-2016-8132	1H	7684049	G	G	G	G	monomorphic	G	monomorphic
JHI-Hv50k-2016-8173	1H	7686927	C	C	A	C	monomorphic	C	Bowman
JHI-Hv50k-2016-8208	1H	7712383	G	G	G	G	monomorphic	G	monomorphic
JHI-Hv50k-2016-8214	1H	7712530	T	T	T	T	monomorphic	T	monomorphic
JHI-Hv50k-2016-8306	1H	7842575	A	A	A	A	monomorphic	A	monomorphic
JHI-Hv50k-2016-8325	1H	7843513	T	T	T	T	monomorphic	T	monomorphic
JHI-Hv50k-2016-8341	1H	7844448	C	C	C	C	monomorphic	C	monomorphic
JHI-Hv50k-2016-8361	1H	7845520	A	A	A	A	monomorphic	A	monomorphic
JHI-Hv50k-2016-8401	1H	8048561	T	T	T	T	monomorphic	T	monomorphic
JHI-Hv50k-2016-8403	1H	8049097	G	G	G	G	monomorphic	G	monomorphic
JHI-Hv50k-2016-8460	1H	8056391	A	A	A	A	monomorphic	A	monomorphic
JHI-Hv50k-2016-8463	1H	8056503	A	A	A	A	monomorphic	A	monomorphic
JHI-Hv50k-2016-8493	1H	8059626	A	A	G	A	monomorphic	A	Bowman
JHI-Hv50k-2016-8507	1H	8060337	C	C	C	C	monomorphic	C	monomorphic
JHI-Hv50k-2016-8553	1H	8143367	G	G	G	G	monomorphic	G	monomorphic
JHI-Hv50k-2016-8563	1H	8147148	C	C	C	C	monomorphic	C	monomorphic
JHI-Hv50k-2016-8602	1H	8161894	G	G	G	G	monomorphic	G	monomorphic
JHI-Hv50k-2016-8627	1H	8164700	C	C	C	C	monomorphic	C	monomorphic
JHI-Hv50k-2016-8710	1H	8337195	C	G	C	C	Bowman	C	monomorphic
JHI-Hv50k-2016-8723	1H	8338131	A	A	A	A	monomorphic	A	monomorphic
JHI-Hv50k-2016-8779	1H	8351643	G	G	G	G	monomorphic	G	monomorphic
JHI-Hv50k-2016-8786	1H	8351841	G	G	G	G	monomorphic	G	monomorphic
JHI-Hv50k-2016-8791	1H	8352365	T	T	T	T	monomorphic	T	monomorphic
JHI-Hv50k-2016-8793	1H	8352810	C	A	C	C	Bowman	C	monomorphic
JHI-Hv50k-2016-8797	1H	8353075	C	T	T	C	Bowman	C	Bowman
JHI-Hv50k-2016-8804	1H	8354048	C	C	C	C	monomorphic	C	monomorphic
JHI-Hv50k-2016-8809	1H	8354584	T	T	T	T	monomorphic	T	monomorphic
SCRI_RS_222250	1H	8354814	A	G	G	A	Bowman	A	Bowman
JHI-Hv50k-2016-8840	1H	8364009	C	C	C	C	monomorphic	C	monomorphic
JHI-Hv50k-2016-8841	1H	8364159	T	T	T	T	monomorphic	T	monomorphic
JHI-Hv50k-2016-8842	1H	8364270	G	G	T	G	monomorphic	G	Bowman
JHI-Hv50k-2016-8950	1H	8451733	T	T	T	T	monomorphic	T	monomorphic
JHI-Hv50k-2016-8951	1H	8451854	A	A	A	A	monomorphic	A	monomorphic
JHI-Hv50k-2016-8968	1H	8454043	G	G	G	G	monomorphic	G	monomorphic
JHI-Hv50k-2016-8969	1H	8454293	C	C	C	C	monomorphic	C	monomorphic
JHI-Hv50k-2016-9033	1H	8467176	T	T	T	T	monomorphic	T	monomorphic
JHI-Hv50k-2016-9131	1H	8481295	G	G	G	G	monomorphic	G	monomorphic
JHI-Hv50k-2016-9149	1H	8483003	C	C	C	C	monomorphic	C	monomorphic
JHI-Hv50k-2016-9160	1H	8484233	C	C	C	C	monomorphic	C	monomorphic
JHI-Hv50k-2016-9183	1H	8525373	C	C	C	C	monomorphic	C	monomorphic
JHI-Hv50k-2016-9198	1H	8526231	A	A	A	A	monomorphic	A	monomorphic
JHI-Hv50k-2016-9204	1H	8526907	C	C	C	C	monomorphic	C	monomorphic
JHI-Hv50k-2016-9209	1H	8527110	C	C	C	C	monomorphic	C	monomorphic
JHI-Hv50k-2016-9210	1H	8527169	C	C	C	C	monomorphic	C	monomorphic
JHI-Hv50k-2016-9229	1H	8579874	T	T	T	T	monomorphic	T	monomorphic
JHI-Hv50k-2016-9232	1H	8586441	A	A	A	A	monomorphic	A	monomorphic
JHI-Hv50k-2016-9237	1H	8587066	G	C	G	G	Bowman	G	monomorphic
JHI-Hv50k-2016-9238	1H	8587131	A	A	A	A	monomorphic	A	monomorphic
JHI-Hv50k-2016-9240	1H	8587197	G	G	G	G	monomorphic	G	monomorphic
JHI-Hv50k-2016-9500	1H	8914352	C	C	T	C	monomorphic	C	Bowman
SCRI_RS_134663	1H	8914431	G	G	G	G	monomorphic	G	monomorphic
JHI-Hv50k-2016-9518	1H	8915797	G	G	G	G	monomorphic	G	monomorphic
JHI-Hv50k-2016-9519	1H	8915870	C	C	C	C	monomorphic	C	monomorphic
JHI-Hv50k-2016-9524	1H	8916224	A	C	C	A	Bowman	A	Bowman
JHI-Hv50k-2016-9563	1H	8918908	T	C	C	T	Bowman	T	Bowman
JHI-Hv50k-2016-9567	1H	8919481	G	G	G	G	monomorphic	G	monomorphic
JHI-Hv50k-2016-9597	1H	8931461	T	T	T	T	monomorphic	T	monomorphic
JHI-Hv50k-2016-9600	1H	8932450	A	A	C	A	monomorphic	A	Bowman
JHI-Hv50k-2016-9618	1H	8935735	C	T	C	C	Bowman	C	monomorphic
JHI-Hv50k-2016-9620	1H	8935838	G	G	G	G	monomorphic	G	monomorphic
JHI-Hv50k-2016-9624	1H	8936160	A	A	A	A	monomorphic	A	monomorphic
JHI-Hv50k-2016-9680	1H	9072567	G	G	G	G	monomorphic	G	monomorphic
JHI-Hv50k-2016-9699	1H	9076558	T	T	T	T	monomorphic	T	monomorphic
JHI-Hv50k-2016-9703	1H	9077273	G	G	G	G	monomorphic	G	monomorphic
JHI-Hv50k-2016-9721	1H	9079361	G	G	G	G	monomorphic	G	monomorphic
JHI-Hv50k-2016-9731	1H	9087251	G	G	G	G	monomorphic	G	monomorphic
JHI-Hv50k-2016-9748	1H	9088155	A	A	A	A	monomorphic	A	monomorphic
JHI-Hv50k-2016-9842	1H	9161305	C	T	C	C	Bowman	C	monomorphic
JHI-Hv50k-2016-9857	1H	9162599	A	C	C	A	Bowman	A	Bowman
JHI-Hv50k-2016-9863	1H	9164970	C	C	C	C	monomorphic	C	monomorphic
JHI-Hv50k-2016-9902	1H	9229744	A	A	A	A	monomorphic	A	monomorphic
JHI-Hv50k-2016-9903	1H	9229816	A	A	A	A	monomorphic	A	monomorphic
JHI-Hv50k-2016-9956	1H	9237505	C	C	C	C	monomorphic	C	monomorphic
JHI-Hv50k-2016-9963	1H	9237773	C	T	T	C	Bowman	C	Bowman
JHI-Hv50k-2016-9983	1H	9238603	A	C	C	A	Bowman	A	Bowman
JHI-Hv50k-2016-9987	1H	9238835	A	G	G	A	Bowman	A	Bowman
JHI-Hv50k-2016-9989	1H	9238928	C	C	C	C	monomorphic	C	monomorphic
JHI-Hv50k-2016-10004	1H	9239562	C	C	C	C	monomorphic	C	monomorphic
JHI-Hv50k-2016-10019	1H	9240411	G	G	G	G	monomorphic	G	monomorphic
JHI-Hv50k-2016-10148	1H	9600995	G	G	G	G	monomorphic	G	monomorphic
JHI-Hv50k-2016-10164	1H	9603205	A	A	A	A	monomorphic	A	monomorphic
JHI-Hv50k-2016-10222	1H	9795271	G	G	A	G	monomorphic	G	Bowman
JHI-Hv50k-2016-10223	1H	9795287	G	G	C	G	monomorphic	G	Bowman
JHI-Hv50k-2016-10241	1H	9796931	A	A	A	A	monomorphic	A	monomorphic
JHI-Hv50k-2016-10260	1H	9847490	T	T	C	T	monomorphic	T	Bowman
JHI-Hv50k-2016-10262	1H	9847654	C	C	C	C	monomorphic	C	monomorphic
JHI-Hv50k-2016-10265	1H	9848504	C	C	C	C	monomorphic	C	monomorphic
JHI-Hv50k-2016-10279	1H	9936024	C	C	C	C	monomorphic	C	monomorphic
JHI-Hv50k-2016-10280	1H	9936102	C	C	C	C	monomorphic	C	monomorphic
JHI-Hv50k-2016-10283	1H	9936447	T	T	C	T	monomorphic	T	Bowman
JHI-Hv50k-2016-10286	1H	9936711	A	A	G	A	monomorphic	A	Bowman
JHI-Hv50k-2016-10289	1H	9936736	A	A	A	A	monomorphic	A	monomorphic
JHI-Hv50k-2016-10325	1H	10236292	C	C	C	C	monomorphic	C	monomorphic
SCRI_RS_148733	1H	10236703	A	A	A	A	monomorphic	A	monomorphic
JHI-Hv50k-2016-10330	1H	10237263	T	T	T	T	monomorphic	T	monomorphic
JHI-Hv50k-2016-10333	1H	10237800	C	C	C	C	monomorphic	C	monomorphic
JHI-Hv50k-2016-10336	1H	10239199	A	A	A	A	monomorphic	A	monomorphic
JHI-Hv50k-2016-10363	1H	10246449	A	G	G	A	Bowman	A	Bowman
JHI-Hv50k-2016-10365	1H	10246666	T	C	C	T	Bowman	T	Bowman
JHI-Hv50k-2016-10366	1H	10246852	C	C	C	C	monomorphic	C	monomorphic
JHI-Hv50k-2016-10391	1H	10599960	A	A	A	A	monomorphic	A	monomorphic
JHI-Hv50k-2016-10419	1H	10741165	G	G	G	G	monomorphic	G	monomorphic
JHI-Hv50k-2016-10432	1H	10742744	T	T	T	T	monomorphic	T	monomorphic
JHI-Hv50k-2016-10440	1H	10744078	A	A	A	A	monomorphic	A	monomorphic
JHI-Hv50k-2016-10443	1H	10744426	G	G	G	G	monomorphic	G	monomorphic
JHI-Hv50k-2016-10445	1H	10744518	A	A	A	A	monomorphic	A	monomorphic
SCRI_RS_137023	1H	10746226	G	G	G	G	monomorphic	G	monomorphic
SCRI_RS_164150	1H	10747629	T	C	C	T	Bowman	T	Bowman
JHI-Hv50k-2016-10472	1H	10747635	T	T	T	T	monomorphic	T	monomorphic
JHI-Hv50k-2016-10491	1H	10749299	C	C	C	C	monomorphic	C	monomorphic
JHI-Hv50k-2016-10570	1H	10963569	C	C	C	C	monomorphic	C	monomorphic
JHI-Hv50k-2016-10580	1H	11023918	G	G	G	G	monomorphic	G	monomorphic
JHI-Hv50k-2016-10609	1H	11139071	T	T	T	T	monomorphic	T	monomorphic
JHI-Hv50k-2016-10642	1H	11164784	G	G	G	G	monomorphic	G	monomorphic
JHI-Hv50k-2016-10643	1H	11164835	T	T	T	T	monomorphic	T	monomorphic
JHI-Hv50k-2016-10645	1H	11165010	T	T	T	T	monomorphic	T	monomorphic
JHI-Hv50k-2016-10665	1H	11181296	G	G	G	G	monomorphic	G	monomorphic
JHI-Hv50k-2016-10678	1H	11189482	G	G	G	G	monomorphic	G	monomorphic
JHI-Hv50k-2016-10692	1H	11190846	C	C	C	C	monomorphic	C	monomorphic
JHI-Hv50k-2016-10779	1H	11211324	C	C	C	C	monomorphic	C	monomorphic
JHI-Hv50k-2016-10780	1H	11211480	A	A	A	A	monomorphic	A	monomorphic
JHI-Hv50k-2016-10782	1H	11211578	G	G	G	G	monomorphic	G	monomorphic
JHI-Hv50k-2016-10800	1H	11212937	G	G	G	G	monomorphic	G	monomorphic
JHI-Hv50k-2016-10875	1H	11362884	T	T	T	T	monomorphic	T	monomorphic
JHI-Hv50k-2016-10930	1H	11365254	C	C	C	C	monomorphic	C	monomorphic
JHI-Hv50k-2016-10958	1H	11366070	C	C	C	C	monomorphic	C	monomorphic
JHI-Hv50k-2016-10989	1H	11457132	C	C	C	C	monomorphic	C	monomorphic
SCRI_RS_130600	1H	11457743	A	G	A	A	Bowman	A	monomorphic
SCRI_RS_130592	1H	11458045	A	A	G	A	monomorphic	A	Bowman
JHI-Hv50k-2016-11073	1H	11471909	G	G	G	G	monomorphic	G	monomorphic
JHI-Hv50k-2016-11098	1H	11498533	T	G	T	T	Bowman	T	monomorphic
JHI-Hv50k-2016-11135	1H	11520278	G	G	G	G	monomorphic	G	monomorphic
JHI-Hv50k-2016-11139	1H	11520378	G	G	G	G	monomorphic	G	monomorphic
JHI-Hv50k-2016-11149	1H	11528337	G	G	G	G	monomorphic	G	monomorphic
JHI-Hv50k-2016-11188	1H	11544929	A	A	A	A	monomorphic	A	monomorphic
JHI-Hv50k-2016-11190	1H	11545070	C	C	C	C	monomorphic	C	monomorphic
JHI-Hv50k-2016-11201	1H	11546635	A	A	A	A	monomorphic	A	monomorphic
JHI-Hv50k-2016-11221	1H	11664794	T	T	T	T	monomorphic	T	monomorphic
JHI-Hv50k-2016-11229	1H	11665121	A	A	A	A	monomorphic	A	monomorphic
JHI-Hv50k-2016-11230	1H	11665260	C	C	C	C	monomorphic	C	monomorphic
JHI-Hv50k-2016-11234	1H	11665410	G	G	G	G	monomorphic	G	monomorphic
JHI-Hv50k-2016-11249	1H	11688864	T	C	C	T	Bowman	T	Bowman
JHI-Hv50k-2016-11408	1H	11950782	C	C	C	C	monomorphic	C	monomorphic
JHI-Hv50k-2016-11481	1H	12034784	T	T	T	T	monomorphic	T	monomorphic
JHI-Hv50k-2016-11495	1H	12035800	G	G	G	G	monomorphic	G	monomorphic
JHI-Hv50k-2016-11520	1H	12039808	G	G	G	G	monomorphic	G	monomorphic
JHI-Hv50k-2016-11522	1H	12040013	T	T	T	T	monomorphic	T	monomorphic
JHI-Hv50k-2016-11528	1H	12040644	T	T	T	T	monomorphic	T	monomorphic
JHI-Hv50k-2016-11545	1H	12041659	G	G	G	G	monomorphic	G	monomorphic
JHI-Hv50k-2016-11646	1H	12288004	G	A	G	G	Bowman	G	monomorphic
JHI-Hv50k-2016-11650	1H	12288444	T	T	T	T	monomorphic	T	monomorphic
JHI-Hv50k-2016-11651	1H	12288709	G	T	G	G	Bowman	G	monomorphic
JHI-Hv50k-2016-11687	1H	12442603	C	C	G	C	monomorphic	C	Bowman
JHI-Hv50k-2016-11704	1H	12443895	T	T	C	T	monomorphic	T	Bowman
JHI-Hv50k-2016-11714	1H	12444511	G	G	A	G	monomorphic	G	Bowman
SCRI_RS_13972	1H	12445090	G	G	G	G	monomorphic	G	monomorphic
JHI-Hv50k-2016-11736	1H	12448945	C	C	C	C	monomorphic	C	monomorphic
JHI-Hv50k-2016-11739	1H	12449176	C	C	C	C	monomorphic	C	monomorphic
JHI-Hv50k-2016-11753	1H	12480703	T	T	T	T	monomorphic	T	monomorphic
JHI-Hv50k-2016-11776	1H	12482734	G	G	G	G	monomorphic	G	monomorphic
JHI-Hv50k-2016-11778	1H	12482833	C	C	T	C	monomorphic	C	Bowman
JHI-Hv50k-2016-11808	1H	12487964	C	C	C	C	monomorphic	C	monomorphic
JHI-Hv50k-2016-11824	1H	12489143	A	A	A	A	monomorphic	A	monomorphic
JHI-Hv50k-2016-11870	1H	12499845	G	G	G	G	monomorphic	G	monomorphic
JHI-Hv50k-2016-11873	1H	12500045	T	C	T	T	Bowman	T	monomorphic
JHI-Hv50k-2016-11874	1H	12500101	A	G	A	A	Bowman	A	monomorphic
JHI-Hv50k-2016-11876	1H	12500454	T	A	T	T	Bowman	T	monomorphic
JHI-Hv50k-2016-11877	1H	12500493	A	A	A	A	monomorphic	A	monomorphic
JHI-Hv50k-2016-11970	1H	12951535	A	A	G	A	monomorphic	A	Bowman
JHI-Hv50k-2016-11974	1H	12952172	G	G	G	G	monomorphic	G	monomorphic
JHI-Hv50k-2016-12094	1H	12997899	A	A	A	A	monomorphic	A	monomorphic
JHI-Hv50k-2016-12110	1H	13002088	G	G	G	G	monomorphic	G	monomorphic
JHI-Hv50k-2016-12117	1H	13002398	T	T	T	T	monomorphic	T	monomorphic
JHI-Hv50k-2016-12122	1H	13003082	G	G	G	G	monomorphic	G	monomorphic
JHI-Hv50k-2016-12202	1H	13057870	T	G	T	T	Bowman	T	monomorphic
JHI-Hv50k-2016-12217	1H	13062827	C	C	C	C	monomorphic	C	monomorphic
JHI-Hv50k-2016-12336	1H	13160622	G	A	A	G	Bowman	G	Bowman
JHI-Hv50k-2016-12344	1H	13161098	C	A	A	C	Bowman	C	Bowman
JHI-Hv50k-2016-12349	1H	13164148	C	C	C	C	monomorphic	C	monomorphic
JHI-Hv50k-2016-12355	1H	13164321	T	T	T	T	monomorphic	T	monomorphic
JHI-Hv50k-2016-12372	1H	13203079	C	C	C	C	monomorphic	C	monomorphic
JHI-Hv50k-2016-12514	1H	13502091	T	T	T	T	monomorphic	T	monomorphic
JHI-Hv50k-2016-12517	1H	13502381	A	A	A	A	monomorphic	A	monomorphic
JHI-Hv50k-2016-12523	1H	13503951	A	G	A	A	Bowman	A	monomorphic
JHI-Hv50k-2016-12547	1H	13512960	T	T	T	T	monomorphic	T	monomorphic
JHI-Hv50k-2016-12602	1H	13515557	A	A	A	A	monomorphic	A	monomorphic
JHI-Hv50k-2016-12642	1H	13521060	T	T	T	T	monomorphic	T	monomorphic
JHI-Hv50k-2016-12666	1H	13523243	A	T	A	A	Bowman	A	monomorphic
JHI-Hv50k-2016-12669	1H	13523367	G	C	G	G	Bowman	G	monomorphic
JHI-Hv50k-2016-12670	1H	13523615	C	C	C	C	monomorphic	C	monomorphic
JHI-Hv50k-2016-12682	1H	13577257	T	C	T	T	Bowman	T	monomorphic
JHI-Hv50k-2016-12689	1H	13577646	T	T	T	T	monomorphic	T	monomorphic
JHI-Hv50k-2016-12699	1H	13578650	T	T	T	T	monomorphic	T	monomorphic
JHI-Hv50k-2016-12700	1H	13578767	T	T	T	T	monomorphic	T	monomorphic
JHI-Hv50k-2016-12702	1H	13578821	A	A	A	A	monomorphic	A	monomorphic
JHI-Hv50k-2016-12703	1H	13578932	C	C	C	C	monomorphic	C	monomorphic
JHI-Hv50k-2016-12704	1H	13578940	G	G	G	G	monomorphic	G	monomorphic
JHI-Hv50k-2016-12707	1H	13579164	G	G	G	G	monomorphic	G	monomorphic
JHI-Hv50k-2016-12715	1H	13579703	C	T	C	C	Bowman	C	monomorphic
JHI-Hv50k-2016-12736	1H	13581763	C	C	C	C	monomorphic	C	monomorphic
JHI-Hv50k-2016-12773	1H	13585049	A	A	A	A	monomorphic	A	monomorphic
JHI-Hv50k-2016-12802	1H	13590219	A	C	A	A	Bowman	A	monomorphic
JHI-Hv50k-2016-12821	1H	13591207	A	A	A	A	monomorphic	A	monomorphic
JHI-Hv50k-2016-12829	1H	13597132	A	A	T	A	monomorphic	A	Bowman
JHI-Hv50k-2016-12862	1H	13690576	C	C	C	C	monomorphic	C	monomorphic
JHI-Hv50k-2016-12866	1H	13690817	T	A	A	T	Bowman	T	Bowman
JHI-Hv50k-2016-12910	1H	13728316	T	T	T	T	monomorphic	T	monomorphic
JHI-Hv50k-2016-12926	1H	13732326	A	A	A	A	monomorphic	A	monomorphic
JHI-Hv50k-2016-12930	1H	13732560	G	A	A	G	Bowman	G	Bowman
JHI-Hv50k-2016-12956	1H	13978369	C	T	T	C	Bowman	C	Bowman
JHI-Hv50k-2016-12959	1H	13978473	A	G	G	A	Bowman	A	Bowman
JHI-Hv50k-2016-12965	1H	13979013	A	C	C	A	Bowman	A	Bowman
JHI-Hv50k-2016-12986	1H	13983067	A	G	A	A	Bowman	A	monomorphic
JHI-Hv50k-2016-13004	1H	13991606	T	G	G	T	Bowman	T	Bowman
JHI-Hv50k-2016-13011	1H	13992369	C	T	T	C	Bowman	C	Bowman
JHI-Hv50k-2016-13033	1H	13993114	C	C	T	C	monomorphic	C	Bowman
JHI-Hv50k-2016-13068	1H	14194220	G	G	G	G	monomorphic	G	monomorphic
JHI-Hv50k-2016-13085	1H	14203262	C	C	C	C	monomorphic	C	monomorphic
JHI-Hv50k-2016-13093	1H	14203677	G	G	G	G	monomorphic	G	monomorphic
JHI-Hv50k-2016-13113	1H	14209162	C	C	C	C	monomorphic	C	monomorphic
JHI-Hv50k-2016-13154	1H	14279579	T	T	T	T	monomorphic	T	monomorphic
JHI-Hv50k-2016-13200	1H	14366124	A	A	A	A	monomorphic	A	monomorphic
JHI-Hv50k-2016-13203	1H	14366233	G	G	G	G	monomorphic	G	monomorphic
SCRI_RS_124926	1H	14371313	T	T	T	T	monomorphic	T	monomorphic
JHI-Hv50k-2016-13227	1H	14371600	C	C	C	C	monomorphic	C	monomorphic
JHI-Hv50k-2016-13229	1H	14371949	G	G	G	G	monomorphic	G	monomorphic
JHI-Hv50k-2016-13232	1H	14372886	T	T	T	T	monomorphic	T	monomorphic
JHI-Hv50k-2016-13237	1H	14373496	A	A	A	A	monomorphic	A	monomorphic
JHI-Hv50k-2016-13238	1H	14373861	C	C	C	C	monomorphic	C	monomorphic
JHI-Hv50k-2016-13243	1H	14375113	T	T	T	T	monomorphic	T	monomorphic
JHI-Hv50k-2016-13244	1H	14375279	G	G	G	G	monomorphic	G	monomorphic
JHI-Hv50k-2016-13258	1H	14593896	T	T	T	T	monomorphic	T	monomorphic
JHI-Hv50k-2016-13262	1H	14595137	C	C	C	C	monomorphic	C	monomorphic
JHI-Hv50k-2016-13264	1H	14595224	A	A	A	A	monomorphic	A	monomorphic
JHI-Hv50k-2016-13324	1H	14737513	C	C	C	C	monomorphic	C	monomorphic
JHI-Hv50k-2016-13325	1H	14737572	T	T	T	T	monomorphic	T	monomorphic
JHI-Hv50k-2016-13349	1H	14975034	G	G	G	G	monomorphic	G	monomorphic
SCRI_RS_182603	1H	15065044	C	C	C	C	monomorphic	C	monomorphic
JHI-Hv50k-2016-13366	1H	15065386	C	C	C	C	monomorphic	C	monomorphic
JHI-Hv50k-2016-13372	1H	15304790	G	G	G	G	monomorphic	G	monomorphic
JHI-Hv50k-2016-13374	1H	15304884	C	C	C	C	monomorphic	C	monomorphic
JHI-Hv50k-2016-13382	1H	15305185	T	T	T	T	monomorphic	T	monomorphic
JHI-Hv50k-2016-13405	1H	15306390	T	T	T	T	monomorphic	T	monomorphic
JHI-Hv50k-2016-13415	1H	15600976	A	A	A	A	monomorphic	A	monomorphic
JHI-Hv50k-2016-13416	1H	15601770	A	A	A	A	monomorphic	A	monomorphic
JHI-Hv50k-2016-13417	1H	15601795	T	T	T	T	monomorphic	T	monomorphic
JHI-Hv50k-2016-13419	1H	15602449	G	A	A	G	Bowman	G	Bowman
JHI-Hv50k-2016-13427	1H	15604343	G	G	G	G	monomorphic	G	monomorphic
JHI-Hv50k-2016-13434	1H	15606067	G	G	G	G	monomorphic	G	monomorphic
JHI-Hv50k-2016-13437	1H	15606536	T	T	T	T	monomorphic	T	monomorphic
JHI-Hv50k-2016-13496	1H	15690845	T	T	T	T	monomorphic	T	monomorphic
JHI-Hv50k-2016-13499	1H	15691255	C	C	C	C	monomorphic	C	monomorphic
JHI-Hv50k-2016-13500	1H	15691595	A	G	G	A	Bowman	A	Bowman
SCRI_RS_14227	1H	15691817	C	C	C	C	monomorphic	C	monomorphic
JHI-Hv50k-2016-13509	1H	15692660	T	T	T	T	monomorphic	T	monomorphic
JHI-Hv50k-2016-13516	1H	15694302	G	G	G	G	monomorphic	G	monomorphic
JHI-Hv50k-2016-13520	1H	15694777	G	G	G	G	monomorphic	G	monomorphic
JHI-Hv50k-2016-13541	1H	15793609	C	C	C	C	monomorphic	C	monomorphic
JHI-Hv50k-2016-13562	1H	16056083	A	A	A	A	monomorphic	A	monomorphic
JHI-Hv50k-2016-13566	1H	16057681	C	T	T	C	Bowman	C	Bowman
JHI-Hv50k-2016-13582	1H	16061686	A	A	A	A	monomorphic	A	monomorphic
JHI-Hv50k-2016-13583	1H	16061886	G	A	G	G	Bowman	G	monomorphic
JHI-Hv50k-2016-13621	1H	16440662	C	T	C	C	Bowman	C	monomorphic
SCRI_RS_122490	1H	16449728	G	G	A	G	monomorphic	G	Bowman
JHI-Hv50k-2016-13699	1H	16449785	T	T	A	T	monomorphic	T	Bowman
SCRI_RS_88375	1H	16450645	A	G	G	A	Bowman	A	Bowman
JHI-Hv50k-2016-13740	1H	16452270	C	C	C	C	monomorphic	C	monomorphic
JHI-Hv50k-2016-13743	1H	16452548	C	C	C	C	monomorphic	C	monomorphic
JHI-Hv50k-2016-13744	1H	16452602	C	C	C	C	monomorphic	C	monomorphic
JHI-Hv50k-2016-13749	1H	16452836	G	G	G	G	monomorphic	G	monomorphic
JHI-Hv50k-2016-13780	1H	16614616	A	G	A	A	Bowman	A	monomorphic
JHI-Hv50k-2016-13782	1H	16614864	G	G	G	G	monomorphic	G	monomorphic
JHI-Hv50k-2016-13798	1H	16616380	T	T	T	T	monomorphic	T	monomorphic
JHI-Hv50k-2016-13804	1H	16617674	A	A	A	A	monomorphic	A	monomorphic
JHI-Hv50k-2016-13805	1H	16617700	G	G	G	G	monomorphic	G	monomorphic
JHI-Hv50k-2016-13961	1H	17001336	A	A	G	A	monomorphic	A	Bowman
JHI-Hv50k-2016-14076	1H	17195894	C	C	C	C	monomorphic	C	monomorphic
JHI-Hv50k-2016-14144	1H	17269082	G	G	G	G	monomorphic	G	monomorphic
JHI-Hv50k-2016-14145	1H	17269162	G	G	G	G	monomorphic	G	monomorphic
JHI-Hv50k-2016-14148	1H	17269280	G	G	G	G	monomorphic	G	monomorphic
JHI-Hv50k-2016-14255	1H	17330498	C	C	G	C	monomorphic	C	Bowman
JHI-Hv50k-2016-14258	1H	17330752	A	A	G	A	monomorphic	A	Bowman
JHI-Hv50k-2016-14263	1H	17331520	C	G	C	C	Bowman	C	monomorphic
JHI-Hv50k-2016-14300	1H	17337682	A	A	A	A	monomorphic	A	monomorphic
JHI-Hv50k-2016-14306	1H	17338728	C	C	C	C	monomorphic	C	monomorphic
JHI-Hv50k-2016-14315	1H	17341264	A	A	A	A	monomorphic	A	monomorphic
SCRI_RS_151047	1H	17341588	C	C	T	C	monomorphic	C	Bowman
SCRI_RS_235243	1H	17566590	G	T	G	G	Bowman	G	monomorphic
JHI-Hv50k-2016-14323	1H	17567208	G	G	G	G	monomorphic	G	monomorphic
JHI-Hv50k-2016-14331	1H	17568144	C	C	C	C	monomorphic	C	monomorphic
JHI-Hv50k-2016-14332	1H	17568316	G	G	G	G	monomorphic	G	monomorphic
JHI-Hv50k-2016-14342	1H	17569802	C	C	G	C	monomorphic	C	Bowman
JHI-Hv50k-2016-14345	1H	17570042	A	A	A	A	monomorphic	A	monomorphic
JHI-Hv50k-2016-14349	1H	17570332	A	A	A	A	monomorphic	A	monomorphic
JHI-Hv50k-2016-14473	1H	17901228	G	G	G	G	monomorphic	G	monomorphic
JHI-Hv50k-2016-14476	1H	17901406	G	G	A	G	monomorphic	G	Bowman
JHI-Hv50k-2016-14477	1H	17901496	C	C	C	C	monomorphic	C	monomorphic
JHI-Hv50k-2016-14482	1H	17902352	T	T	T	T	monomorphic	T	monomorphic
JHI-Hv50k-2016-14484	1H	17902874	T	T	T	T	monomorphic	T	monomorphic
JHI-Hv50k-2016-14491	1H	17906562	A	G	G	A	Bowman	A	Bowman
JHI-Hv50k-2016-14498	1H	17906704	A	G	G	A	Bowman	A	Bowman
JHI-Hv50k-2016-14551	1H	17910384	A	A	A	A	monomorphic	A	monomorphic
JHI-Hv50k-2016-14553	1H	17910512	C	C	C	C	monomorphic	C	monomorphic
JHI-Hv50k-2016-14570	1H	17911522	C	C	T	C	monomorphic	C	Bowman
JHI-Hv50k-2016-14597	1H	18109006	G	G	G	G	monomorphic	G	monomorphic
JHI-Hv50k-2016-14601	1H	18109196	G	G	G	G	monomorphic	G	monomorphic
JHI-Hv50k-2016-14602	1H	18109260	A	A	A	A	monomorphic	A	monomorphic
JHI-Hv50k-2016-14603	1H	18109524	A	A	A	A	monomorphic	A	monomorphic
JHI-Hv50k-2016-14614	1H	18158260	G	G	G	G	monomorphic	G	monomorphic
JHI-Hv50k-2016-14617	1H	18158584	G	G	G	G	monomorphic	G	monomorphic
JHI-Hv50k-2016-14622	1H	18160924	T	T	T	T	monomorphic	T	monomorphic
JHI-Hv50k-2016-14629	1H	18162946	C	C	C	C	monomorphic	C	monomorphic
JHI-Hv50k-2016-14644	1H	18349972	G	G	G	G	monomorphic	G	monomorphic
JHI-Hv50k-2016-14675	1H	18355586	A	A	A	A	monomorphic	A	monomorphic
JHI-Hv50k-2016-14681	1H	18357862	A	A	A	A	monomorphic	A	monomorphic
JHI-Hv50k-2016-14683	1H	18358190	G	G	G	G	monomorphic	G	monomorphic
JHI-Hv50k-2016-14691	1H	18358840	T	T	T	T	monomorphic	T	monomorphic
JHI-Hv50k-2016-14705	1H	18393736	G	G	G	G	monomorphic	G	monomorphic
JHI-Hv50k-2016-14717	1H	18409664	A	A	A	A	monomorphic	A	monomorphic
JHI-Hv50k-2016-14718	1H	18409808	A	A	A	A	monomorphic	A	monomorphic
JHI-Hv50k-2016-14788	1H	18463484	G	G	C	G	monomorphic	G	Bowman
JHI-Hv50k-2016-14793	1H	18463816	A	A	A	A	monomorphic	A	monomorphic
JHI-Hv50k-2016-14867	1H	18502156	G	G	A	G	monomorphic	G	Bowman
JHI-Hv50k-2016-14899	1H	18559532	A	A	A	A	monomorphic	A	monomorphic
JHI-Hv50k-2016-14903	1H	18561684	A	A	G	A	monomorphic	A	Bowman
JHI-Hv50k-2016-14904	1H	18561778	C	C	T	C	monomorphic	C	Bowman
JHI-Hv50k-2016-14906	1H	18562904	T	T	G	T	monomorphic	T	Bowman
JHI-Hv50k-2016-14907	1H	18563736	C	C	T	C	monomorphic	C	Bowman
JHI-Hv50k-2016-14916	1H	18611912	G	G	G	G	monomorphic	G	monomorphic
JHI-Hv50k-2016-14925	1H	18642568	G	G	G	G	monomorphic	G	monomorphic
JHI-Hv50k-2016-14929	1H	18642652	T	T	T	T	monomorphic	T	monomorphic
JHI-Hv50k-2016-14930	1H	18642704	G	G	G	G	monomorphic	G	monomorphic
JHI-Hv50k-2016-14932	1H	18642820	T	T	C	T	monomorphic	T	Bowman
JHI-Hv50k-2016-14933	1H	18642932	T	T	T	T	monomorphic	T	monomorphic
JHI-Hv50k-2016-14950	1H	18664780	C	C	T	C	monomorphic	C	Bowman
JHI-Hv50k-2016-15008	1H	18670928	G	G	G	G	monomorphic	G	monomorphic
JHI-Hv50k-2016-15013	1H	18671368	C	C	C	C	monomorphic	C	monomorphic
JHI-Hv50k-2016-15016	1H	18671492	G	G	G	G	monomorphic	G	monomorphic
JHI-Hv50k-2016-15025	1H	18775644	C	C	C	C	monomorphic	C	monomorphic
JHI-Hv50k-2016-15026	1H	18776160	C	C	T	C	monomorphic	C	Bowman
JHI-Hv50k-2016-15027	1H	18776440	C	C	T	C	monomorphic	C	Bowman
JHI-Hv50k-2016-15028	1H	18776488	T	T	T	T	monomorphic	T	monomorphic
JHI-Hv50k-2016-15029	1H	18776566	G	G	G	G	monomorphic	G	monomorphic
JHI-Hv50k-2016-15033	1H	18777086	A	A	A	A	monomorphic	A	monomorphic
JHI-Hv50k-2016-15043	1H	18777804	C	C	C	C	monomorphic	C	monomorphic
JHI-Hv50k-2016-15048	1H	18777910	C	C	T	C	monomorphic	C	Bowman
JHI-Hv50k-2016-15050	1H	18778012	C	C	A	C	monomorphic	C	Bowman
JHI-Hv50k-2016-15051	1H	18778066	G	G	A	G	monomorphic	G	Bowman
JHI-Hv50k-2016-15062	1H	18778664	G	G	G	G	monomorphic	G	monomorphic
JHI-Hv50k-2016-15065	1H	18778946	G	G	A	G	monomorphic	G	Bowman
JHI-Hv50k-2016-15066	1H	18779090	G	G	A	G	monomorphic	G	Bowman
JHI-Hv50k-2016-15067	1H	18779202	G	G	G	G	monomorphic	G	monomorphic
JHI-Hv50k-2016-15068	1H	18779328	G	G	A	G	monomorphic	G	Bowman
JHI-Hv50k-2016-15072	1H	18779438	G	G	A	G	monomorphic	G	Bowman
JHI-Hv50k-2016-15073	1H	18779490	T	T	C	T	monomorphic	T	Bowman
JHI-Hv50k-2016-15075	1H	18779588	T	T	C	T	monomorphic	T	Bowman
JHI-Hv50k-2016-15082	1H	18779792	C	C	G	C	monomorphic	C	Bowman
JHI-Hv50k-2016-15099	1H	18780524	T	T	G	T	monomorphic	T	Bowman
JHI-Hv50k-2016-15113	1H	18793044	C	C	C	C	monomorphic	C	monomorphic
JHI-Hv50k-2016-15116	1H	18793288	A	T	A	A	Bowman	A	monomorphic
JHI-Hv50k-2016-15117	1H	18793424	G	G	G	G	monomorphic	G	monomorphic
JHI-Hv50k-2016-15118	1H	18793606	T	T	C	T	monomorphic	T	Bowman
JHI-Hv50k-2016-15134	1H	18802688	C	C	G	C	monomorphic	C	Bowman
JHI-Hv50k-2016-15135	1H	18802952	A	G	G	A	Bowman	A	Bowman
JHI-Hv50k-2016-15136	1H	18803164	T	T	C	T	monomorphic	T	Bowman
JHI-Hv50k-2016-15143	1H	18803600	C	C	G	C	monomorphic	C	Bowman
JHI-Hv50k-2016-15144	1H	18803662	G	G	G	G	monomorphic	G	monomorphic
JHI-Hv50k-2016-15145	1H	18803680	T	C	T	T	Bowman	T	monomorphic
JHI-Hv50k-2016-15149	1H	18806840	T	C	C	T	Bowman	T	Bowman
JHI-Hv50k-2016-15151	1H	18807092	G	G	A	G	monomorphic	G	Bowman
JHI-Hv50k-2016-15152	1H	18807230	C	C	T	C	monomorphic	C	Bowman
JHI-Hv50k-2016-15160	1H	18807696	C	C	T	C	monomorphic	C	Bowman
JHI-Hv50k-2016-15183	1H	18846136	C	C	G	C	monomorphic	C	Bowman
JHI-Hv50k-2016-15195	1H	18846584	G	G	A	G	monomorphic	G	Bowman
JHI-Hv50k-2016-15198	1H	18846972	A	G	G	A	Bowman	A	Bowman
JHI-Hv50k-2016-15206	1H	18848388	G	C	G	G	Bowman	G	monomorphic
JHI-Hv50k-2016-15232	1H	18906106	C	C	C	C	monomorphic	C	monomorphic
JHI-Hv50k-2016-15252	1H	18909528	A	A	A	A	monomorphic	A	monomorphic
JHI-Hv50k-2016-15255	1H	18909672	T	T	T	T	monomorphic	T	monomorphic
SCRI_RS_176084	1H	19122608	G	G	C	G	monomorphic	G	Bowman
JHI-Hv50k-2016-15283	1H	19122856	A	A	G	A	monomorphic	A	Bowman
JHI-Hv50k-2016-15302	1H	19270504	T	T	C	T	monomorphic	T	Bowman
JHI-Hv50k-2016-15317	1H	19370796	T	T	G	T	monomorphic	T	Bowman
JHI-Hv50k-2016-15319	1H	19371008	G	G	C	G	monomorphic	G	Bowman
JHI-Hv50k-2016-15323	1H	19464502	C	C	T	C	monomorphic	C	Bowman
JHI-Hv50k-2016-15324	1H	19466848	A	A	G	A	monomorphic	A	Bowman
JHI-Hv50k-2016-15327	1H	19468892	G	G	A	G	monomorphic	G	Bowman
JHI-Hv50k-2016-15328	1H	19469280	T	T	C	T	monomorphic	T	Bowman
JHI-Hv50k-2016-15341	1H	19495508	A	A	A	A	monomorphic	A	monomorphic
JHI-Hv50k-2016-15347	1H	19668268	C	C	C	C	monomorphic	C	monomorphic
JHI-Hv50k-2016-15349	1H	19673620	A	A	G	A	monomorphic	A	Bowman
JHI-Hv50k-2016-15350	1H	19673688	G	G	A	G	monomorphic	G	Bowman
JHI-Hv50k-2016-15355	1H	19681932	C	C	C	C	monomorphic	C	monomorphic
SCRI_RS_239784	1H	19951710	A	A	A	A	monomorphic	A	monomorphic
JHI-Hv50k-2016-15407	1H	19951842	A	C	C	A	Bowman	A	Bowman
JHI-Hv50k-2016-15408	1H	19951982	G	A	A	G	Bowman	G	Bowman
JHI-Hv50k-2016-15410	1H	19953792	G	A	A	G	Bowman	G	Bowman
JHI-Hv50k-2016-15414	1H	19956444	C	T	T	C	Bowman	C	Bowman
JHI-Hv50k-2016-15419	1H	19957936	G	A	A	G	Bowman	G	Bowman
JHI-Hv50k-2016-15425	1H	19982338	G	G	G	G	monomorphic	G	monomorphic
JHI-Hv50k-2016-15510	1H	20235360	G	G	G	G	monomorphic	G	monomorphic
JHI-Hv50k-2016-15515	1H	20235848	G	G	G	G	monomorphic	G	monomorphic
JHI-Hv50k-2016-15523	1H	20236500	C	C	C	C	monomorphic	C	monomorphic
JHI-Hv50k-2016-15529	1H	20236752	C	C	C	C	monomorphic	C	monomorphic
JHI-Hv50k-2016-15574	1H	20239136	T	T	T	T	monomorphic	T	monomorphic
JHI-Hv50k-2016-15598	1H	20291168	C	C	C	C	monomorphic	C	monomorphic
JHI-Hv50k-2016-15607	1H	20318268	A	A	G	A	monomorphic	A	Bowman
JHI-Hv50k-2016-15608	1H	20318440	T	T	T	T	monomorphic	T	monomorphic
JHI-Hv50k-2016-15609	1H	20318512	T	T	T	T	monomorphic	T	monomorphic
JHI-Hv50k-2016-15610	1H	20318808	T	T	T	T	monomorphic	T	monomorphic
JHI-Hv50k-2016-15630	1H	20349356	T	T	T	T	monomorphic	T	monomorphic
JHI-Hv50k-2016-15705	1H	20485872	A	A	G	A	monomorphic	A	Bowman
JHI-Hv50k-2016-15707	1H	20486220	G	G	A	G	monomorphic	G	Bowman
JHI-Hv50k-2016-15708	1H	20486620	C	C	C	C	monomorphic	C	monomorphic
JHI-Hv50k-2016-15710	1H	20487104	G	G	G	G	monomorphic	G	monomorphic
JHI-Hv50k-2016-15711	1H	20487200	A	A	A	A	monomorphic	A	monomorphic
JHI-Hv50k-2016-15715	1H	20487714	A	A	A	A	monomorphic	A	monomorphic
JHI-Hv50k-2016-15718	1H	20488796	A	A	G	A	monomorphic	A	Bowman
JHI-Hv50k-2016-15719	1H	20488940	G	G	G	G	monomorphic	G	monomorphic
JHI-Hv50k-2016-15722	1H	20489376	C	C	T	C	monomorphic	C	Bowman
JHI-Hv50k-2016-15731	1H	20673464	T	T	T	T	monomorphic	T	monomorphic
JHI-Hv50k-2016-15732	1H	20673868	C	C	C	C	monomorphic	C	monomorphic
JHI-Hv50k-2016-15733	1H	20673902	C	C	C	C	monomorphic	C	monomorphic
JHI-Hv50k-2016-15789	1H	21024504	G	G	G	G	monomorphic	G	monomorphic
JHI-Hv50k-2016-15815	1H	21170506	G	G	G	G	monomorphic	G	monomorphic
JHI-Hv50k-2016-15867	1H	21405504	G	G	G	G	monomorphic	G	monomorphic
JHI-Hv50k-2016-15868	1H	21405716	G	G	G	G	monomorphic	G	monomorphic
JHI-Hv50k-2016-15869	1H	21405736	C	C	C	C	monomorphic	C	monomorphic
JHI-Hv50k-2016-15870	1H	21405864	C	C	C	C	monomorphic	C	monomorphic
JHI-Hv50k-2016-15952	1H	21746828	C	C	C	C	monomorphic	C	monomorphic
JHI-Hv50k-2016-15962	1H	21795760	A	A	A	A	monomorphic	A	monomorphic
JHI-Hv50k-2016-15963	1H	21796326	T	T	T	T	monomorphic	T	monomorphic
JHI-Hv50k-2016-15964	1H	21796428	C	C	C	C	monomorphic	C	monomorphic
JHI-Hv50k-2016-16019	1H	21918164	G	G	G	G	monomorphic	G	monomorphic
JHI-Hv50k-2016-16025	1H	21933694	A	A	A	A	monomorphic	A	monomorphic
JHI-Hv50k-2016-16026	1H	21933874	A	A	A	A	monomorphic	A	monomorphic
JHI-Hv50k-2016-16033	1H	22019016	T	T	T	T	monomorphic	T	monomorphic
JHI-Hv50k-2016-16035	1H	22019064	G	A	G	G	Bowman	G	monomorphic
JHI-Hv50k-2016-16053	1H	22032236	C	C	C	C	monomorphic	C	monomorphic
JHI-Hv50k-2016-16056	1H	22067358	G	G	G	G	monomorphic	G	monomorphic
JHI-Hv50k-2016-16064	1H	22067620	C	T	C	C	Bowman	C	monomorphic
JHI-Hv50k-2016-16065	1H	22067628	T	T	T	T	monomorphic	T	monomorphic
JHI-Hv50k-2016-16066	1H	22067690	G	C	G	G	Bowman	G	monomorphic
JHI-Hv50k-2016-16067	1H	22067728	G	A	G	G	Bowman	G	monomorphic
JHI-Hv50k-2016-16093	1H	22172228	T	C	T	T	Bowman	T	monomorphic
SCRI_RS_128285	1H	22176692	T	C	T	T	Bowman	T	monomorphic
SCRI_RS_126734	1H	22546396	T	C	T	T	Bowman	T	monomorphic
JHI-Hv50k-2016-16125	1H	22565240	T	T	T	T	monomorphic	T	monomorphic
JHI-Hv50k-2016-16129	1H	22566596	T	C	T	T	Bowman	T	monomorphic
JHI-Hv50k-2016-16132	1H	22567280	G	G	G	G	monomorphic	G	monomorphic
JHI-Hv50k-2016-16143	1H	22839212	G	G	G	G	monomorphic	G	monomorphic
JHI-Hv50k-2016-16150	1H	22839700	C	T	C	C	Bowman	C	monomorphic
JHI-Hv50k-2016-16158	1H	22841236	T	C	T	T	Bowman	T	monomorphic
JHI-Hv50k-2016-16159	1H	22841320	G	A	G	G	Bowman	G	monomorphic
JHI-Hv50k-2016-16174	1H	22915320	T	C	T	T	Bowman	T	monomorphic
JHI-Hv50k-2016-16177	1H	23014040	T	C	T	T	Bowman	T	monomorphic
JHI-Hv50k-2016-16180	1H	23014756	G	A	G	G	Bowman	G	monomorphic
JHI-Hv50k-2016-16185	1H	23049402	G	A	G	G	Bowman	G	monomorphic
JHI-Hv50k-2016-16218	1H	23059288	A	G	A	A	Bowman	A	monomorphic
JHI-Hv50k-2016-16219	1H	23059420	A	T	A	A	Bowman	A	monomorphic
JHI-Hv50k-2016-16224	1H	23060046	G	C	G	G	Bowman	G	monomorphic
JHI-Hv50k-2016-16232	1H	23062020	A	C	A	A	Bowman	A	monomorphic
JHI-Hv50k-2016-16233	1H	23062108	T	C	T	T	Bowman	T	monomorphic
JHI-Hv50k-2016-16245	1H	23167656	C	G	C	C	Bowman	C	monomorphic
JHI-Hv50k-2016-16247	1H	23167660	C	A	C	C	Bowman	C	monomorphic
JHI-Hv50k-2016-16248	1H	23168216	C	A	C	C	Bowman	C	monomorphic
JHI-Hv50k-2016-16255	1H	23169234	T	G	T	T	Bowman	T	monomorphic
JHI-Hv50k-2016-16257	1H	23201376	A	T	A	A	Bowman	A	monomorphic
JHI-Hv50k-2016-16260	1H	23202362	C	T	C	C	Bowman	C	monomorphic
JHI-Hv50k-2016-16264	1H	23219314	G	T	G	G	Bowman	G	monomorphic
JHI-Hv50k-2016-16286	1H	23224440	T	C	T	T	Bowman	T	monomorphic
JHI-Hv50k-2016-16287	1H	23224486	A	C	A	A	Bowman	A	monomorphic
JHI-Hv50k-2016-16306	1H	23814228	G	G	G	G	monomorphic	G	monomorphic
JHI-Hv50k-2016-16328	1H	23820820	A	A	A	A	monomorphic	A	monomorphic
JHI-Hv50k-2016-16331	1H	23821648	A	G	A	A	Bowman	A	monomorphic
JHI-Hv50k-2016-16332	1H	23822132	A	G	A	A	Bowman	A	monomorphic
JHI-Hv50k-2016-16335	1H	23822794	A	A	A	A	monomorphic	A	monomorphic
JHI-Hv50k-2016-16372	1H	23871002	G	G	G	G	monomorphic	G	monomorphic
JHI-Hv50k-2016-16384	1H	23923244	G	G	G	G	monomorphic	G	monomorphic
JHI-Hv50k-2016-16386	1H	23923716	C	C	C	C	monomorphic	C	monomorphic
JHI-Hv50k-2016-16388	1H	23925160	A	G	A	A	Bowman	A	monomorphic
JHI-Hv50k-2016-16391	1H	23925544	G	A	G	G	Bowman	G	monomorphic
JHI-Hv50k-2016-16396	1H	23930304	A	G	A	A	Bowman	A	monomorphic
JHI-Hv50k-2016-16398	1H	23930478	A	A	A	A	monomorphic	A	monomorphic
JHI-Hv50k-2016-16399	1H	23930596	T	T	T	T	monomorphic	T	monomorphic
JHI-Hv50k-2016-16400	1H	23930652	C	T	C	C	Bowman	C	monomorphic
JHI-Hv50k-2016-16401	1H	23930756	T	T	T	T	monomorphic	T	monomorphic
JHI-Hv50k-2016-16403	1H	23930784	G	A	G	G	Bowman	G	monomorphic
JHI-Hv50k-2016-16404	1H	23930896	C	A	C	C	Bowman	C	monomorphic
JHI-Hv50k-2016-16405	1H	23931000	C	C	C	C	monomorphic	C	monomorphic
JHI-Hv50k-2016-16413	1H	23931520	C	C	C	C	monomorphic	C	monomorphic
JHI-Hv50k-2016-16414	1H	23931792	G	G	G	G	monomorphic	G	monomorphic
JHI-Hv50k-2016-16437	1H	23935232	T	C	T	T	Bowman	T	monomorphic
JHI-Hv50k-2016-16442	1H	23935346	G	A	G	G	Bowman	G	monomorphic
JHI-Hv50k-2016-16444	1H	23935376	G	T	G	G	Bowman	G	monomorphic
JHI-Hv50k-2016-16445	1H	23935508	C	T	C	C	Bowman	C	monomorphic
JHI-Hv50k-2016-16446	1H	23935568	T	T	T	T	monomorphic	T	monomorphic
JHI-Hv50k-2016-16448	1H	23935576	G	C	G	G	Bowman	G	monomorphic
JHI-Hv50k-2016-16449	1H	23935716	A	G	A	A	Bowman	A	monomorphic
JHI-Hv50k-2016-16450	1H	23935902	T	T	T	T	monomorphic	T	monomorphic
JHI-Hv50k-2016-16451	1H	23935910	G	G	G	G	monomorphic	G	monomorphic
JHI-Hv50k-2016-16456	1H	23936732	G	A	G	G	Bowman	G	monomorphic
JHI-Hv50k-2016-16459	1H	23936756	C	A	C	C	Bowman	C	monomorphic
JHI-Hv50k-2016-16460	1H	23936832	A	G	A	A	Bowman	A	monomorphic
JHI-Hv50k-2016-16461	1H	23936886	T	T	T	T	monomorphic	T	monomorphic
JHI-Hv50k-2016-16462	1H	23936996	A	C	A	A	Bowman	A	monomorphic
JHI-Hv50k-2016-16464	1H	23937062	C	C	C	C	monomorphic	C	monomorphic
JHI-Hv50k-2016-16465	1H	23937180	G	G	G	G	monomorphic	G	monomorphic
JHI-Hv50k-2016-16466	1H	23937324	T	T	T	T	monomorphic	T	monomorphic
JHI-Hv50k-2016-16467	1H	23937324	G	G	G	G	monomorphic	G	monomorphic
JHI-Hv50k-2016-16468	1H	23937408	T	T	T	T	monomorphic	T	monomorphic
JHI-Hv50k-2016-16469	1H	23937416	T	C	T	T	Bowman	T	monomorphic
JHI-Hv50k-2016-16470	1H	23937576	G	A	G	G	Bowman	G	monomorphic
JHI-Hv50k-2016-16472	1H	23937768	A	G	A	A	Bowman	A	monomorphic
JHI-Hv50k-2016-16473	1H	23937852	T	T	T	T	monomorphic	T	monomorphic
JHI-Hv50k-2016-16474	1H	23937976	T	T	T	T	monomorphic	T	monomorphic
JHI-Hv50k-2016-16475	1H	23938008	T	T	T	T	monomorphic	T	monomorphic
JHI-Hv50k-2016-16477	1H	23938300	T	T	T	T	monomorphic	T	monomorphic
JHI-Hv50k-2016-16478	1H	23938304	A	A	A	A	monomorphic	A	monomorphic
JHI-Hv50k-2016-16480	1H	23938524	A	A	A	A	monomorphic	A	monomorphic
JHI-Hv50k-2016-16481	1H	23938684	A	A	A	A	monomorphic	A	monomorphic
JHI-Hv50k-2016-16482	1H	23938768	G	A	G	G	Bowman	G	monomorphic
JHI-Hv50k-2016-16486	1H	23939268	T	T	T	T	monomorphic	T	monomorphic
JHI-Hv50k-2016-16487	1H	23939292	A	A	A	A	monomorphic	A	monomorphic
JHI-Hv50k-2016-16488	1H	23939360	G	G	G	G	monomorphic	G	monomorphic
JHI-Hv50k-2016-16489	1H	23939400	G	C	G	G	Bowman	G	monomorphic
JHI-Hv50k-2016-16490	1H	23939592	A	A	A	A	monomorphic	A	monomorphic
JHI-Hv50k-2016-16491	1H	23939940	A	A	A	A	monomorphic	A	monomorphic
JHI-Hv50k-2016-16492	1H	23940188	T	C	T	T	Bowman	T	monomorphic
JHI-Hv50k-2016-16494	1H	23940572	T	T	T	T	monomorphic	T	monomorphic
JHI-Hv50k-2016-16496	1H	23940750	A	C	A	A	Bowman	A	monomorphic
JHI-Hv50k-2016-16497	1H	23940948	T	T	T	T	monomorphic	T	monomorphic
JHI-Hv50k-2016-16498	1H	23941148	A	A	A	A	monomorphic	A	monomorphic
JHI-Hv50k-2016-16499	1H	23941244	G	A	G	G	Bowman	G	monomorphic
JHI-Hv50k-2016-16504	1H	23942700	T	G	T	T	Bowman	T	monomorphic
JHI-Hv50k-2016-16506	1H	23943240	A	C	A	A	Bowman	A	monomorphic
JHI-Hv50k-2016-16507	1H	23943414	G	A	G	G	Bowman	G	monomorphic
JHI-Hv50k-2016-16508	1H	23943656	A	A	A	A	monomorphic	A	monomorphic
JHI-Hv50k-2016-16509	1H	23944076	T	T	T	T	monomorphic	T	monomorphic
JHI-Hv50k-2016-16510	1H	23944152	A	A	A	A	monomorphic	A	monomorphic
JHI-Hv50k-2016-16514	1H	23944212	T	C	T	T	Bowman	T	monomorphic
JHI-Hv50k-2016-16516	1H	23944464	T	C	T	T	Bowman	T	monomorphic
JHI-Hv50k-2016-16517	1H	23944546	C	A	C	C	Bowman	C	monomorphic
JHI-Hv50k-2016-16518	1H	23944568	C	T	C	C	Bowman	C	monomorphic
JHI-Hv50k-2016-16521	1H	23945220	C	C	C	C	monomorphic	C	monomorphic
JHI-Hv50k-2016-16524	1H	23946540	G	G	G	G	monomorphic	G	monomorphic
JHI-Hv50k-2016-16527	1H	23947108	T	C	T	T	Bowman	T	monomorphic
JHI-Hv50k-2016-16542	1H	23948424	A	G	A	A	Bowman	A	monomorphic
JHI-Hv50k-2016-16575	1H	24029768	T	C	T	T	Bowman	T	monomorphic
JHI-Hv50k-2016-16622	1H	24657810	T	T	T	T	monomorphic	T	monomorphic
JHI-Hv50k-2016-16623	1H	24657836	G	G	G	G	monomorphic	G	monomorphic
JHI-Hv50k-2016-16624	1H	24657924	A	A	A	A	monomorphic	A	monomorphic
JHI-Hv50k-2016-16625	1H	24658016	T	T	T	T	monomorphic	T	monomorphic
JHI-Hv50k-2016-16626	1H	24658134	A	A	A	A	monomorphic	A	monomorphic
JHI-Hv50k-2016-16636	1H	25046880	A	A	A	A	monomorphic	A	monomorphic
JHI-Hv50k-2016-16638	1H	25047204	G	G	G	G	monomorphic	G	monomorphic
JHI-Hv50k-2016-16641	1H	25047456	A	A	A	A	monomorphic	A	monomorphic
JHI-Hv50k-2016-16644	1H	25048724	T	T	T	T	monomorphic	T	monomorphic
JHI-Hv50k-2016-16648	1H	25328840	C	C	C	C	monomorphic	C	monomorphic
JHI-Hv50k-2016-16650	1H	25330942	C	C	C	C	monomorphic	C	monomorphic
JHI-Hv50k-2016-16651	1H	25331572	G	G	G	G	monomorphic	G	monomorphic
JHI-Hv50k-2016-16654	1H	25334192	A	A	A	A	monomorphic	A	monomorphic
JHI-Hv50k-2016-16655	1H	25335684	G	G	G	G	monomorphic	G	monomorphic
JHI-Hv50k-2016-16657	1H	25337690	G	G	G	G	monomorphic	G	monomorphic
JHI-Hv50k-2016-16677	1H	27684392	T	T	T	T	monomorphic	T	monomorphic
JHI-Hv50k-2016-16680	1H	27684540	A	A	A	A	monomorphic	A	monomorphic
JHI-Hv50k-2016-16684	1H	27685464	T	T	T	T	monomorphic	T	monomorphic
JHI-Hv50k-2016-16711	1H	27827534	T	T	T	T	monomorphic	T	monomorphic
JHI-Hv50k-2016-16712	1H	27827624	G	G	G	G	monomorphic	G	monomorphic
JHI-Hv50k-2016-16715	1H	27827984	C	C	C	C	monomorphic	C	monomorphic
JHI-Hv50k-2016-16732	1H	27866916	T	T	T	T	monomorphic	T	monomorphic
JHI-Hv50k-2016-16733	1H	27867032	C	C	C	C	monomorphic	C	monomorphic
JHI-Hv50k-2016-16735	1H	27867306	T	T	T	T	monomorphic	T	monomorphic
JHI-Hv50k-2016-16778	1H	28058020	C	C	C	C	monomorphic	C	monomorphic
JHI-Hv50k-2016-16780	1H	28058296	C	C	C	C	monomorphic	C	monomorphic
JHI-Hv50k-2016-16787	1H	28059376	C	C	C	C	monomorphic	C	monomorphic
JHI-Hv50k-2016-16799	1H	28060604	C	C	C	C	monomorphic	C	monomorphic
JHI-Hv50k-2016-16807	1H	28061208	C	C	C	C	monomorphic	C	monomorphic
JHI-Hv50k-2016-16839	1H	28643240	T	T	T	T	monomorphic	T	monomorphic
JHI-Hv50k-2016-16845	1H	28645636	A	A	A	A	monomorphic	A	monomorphic
JHI-Hv50k-2016-16854	1H	28648032	G	G	G	G	monomorphic	G	monomorphic
JHI-Hv50k-2016-16856	1H	28648160	C	C	C	C	monomorphic	C	monomorphic
JHI-Hv50k-2016-16859	1H	28823904	G	G	G	G	monomorphic	G	monomorphic
JHI-Hv50k-2016-16862	1H	28824036	G	G	G	G	monomorphic	G	monomorphic
JHI-Hv50k-2016-16863	1H	28824132	C	C	C	C	monomorphic	C	monomorphic
JHI-Hv50k-2016-16871	1H	28825248	G	G	G	G	monomorphic	G	monomorphic
JHI-Hv50k-2016-16877	1H	28826708	G	G	G	G	monomorphic	G	monomorphic
JHI-Hv50k-2016-16885	1H	28894000	C	C	C	C	monomorphic	C	monomorphic
JHI-Hv50k-2016-16903	1H	29070448	G	C	C	G	Bowman	G	Bowman
JHI-Hv50k-2016-16906	1H	29071004	A	G	G	A	Bowman	A	Bowman
JHI-Hv50k-2016-16907	1H	29071268	T	C	C	T	Bowman	T	Bowman
JHI-Hv50k-2016-16908	1H	29071300	G	A	A	G	Bowman	G	Bowman
JHI-Hv50k-2016-16909	1H	29071356	T	T	T	T	monomorphic	T	monomorphic
JHI-Hv50k-2016-16911	1H	29071414	T	C	C	T	Bowman	T	Bowman
JHI-Hv50k-2016-16913	1H	29072660	A	T	T	A	Bowman	A	Bowman
JHI-Hv50k-2016-16918	1H	29074324	C	T	T	C	Bowman	C	Bowman
JHI-Hv50k-2016-16921	1H	29074416	A	G	G	A	Bowman	A	Bowman
JHI-Hv50k-2016-16922	1H	29074556	C	C	C	C	monomorphic	C	monomorphic
JHI-Hv50k-2016-16923	1H	29074632	A	G	G	A	Bowman	A	Bowman
JHI-Hv50k-2016-16924	1H	29074742	T	A	A	T	Bowman	T	Bowman
JHI-Hv50k-2016-16925	1H	29074792	T	T	T	T	monomorphic	T	monomorphic
JHI-Hv50k-2016-16927	1H	29074892	C	T	T	C	Bowman	C	Bowman
JHI-Hv50k-2016-16928	1H	29075096	G	C	C	G	Bowman	G	Bowman
JHI-Hv50k-2016-16929	1H	29075108	G	A	A	G	Bowman	G	Bowman
JHI-Hv50k-2016-16935	1H	29081514	C	C	C	C	monomorphic	C	monomorphic
SCRI_RS_222748	1H	29082314	A	G	G	A	Bowman	A	Bowman
JHI-Hv50k-2016-16937	1H	29082560	C	C	C	C	monomorphic	C	monomorphic
JHI-Hv50k-2016-16943	1H	29083456	C	C	C	C	monomorphic	C	monomorphic
JHI-Hv50k-2016-16945	1H	29083600	T	T	T	T	monomorphic	T	monomorphic
JHI-Hv50k-2016-16946	1H	29084374	G	G	G	G	monomorphic	G	monomorphic
JHI-Hv50k-2016-16968	1H	29229608	C	C	C	C	monomorphic	C	monomorphic
JHI-Hv50k-2016-16975	1H	29358792	C	C	C	C	monomorphic	C	monomorphic
JHI-Hv50k-2016-16976	1H	29361716	T	T	T	T	monomorphic	T	monomorphic
JHI-Hv50k-2016-16991	1H	29691046	G	G	G	G	monomorphic	G	monomorphic
JHI-Hv50k-2016-16995	1H	29796460	T	T	T	T	monomorphic	T	monomorphic
JHI-Hv50k-2016-16996	1H	29796932	C	C	C	C	monomorphic	C	monomorphic
JHI-Hv50k-2016-17002	1H	29868364	C	C	C	C	monomorphic	C	monomorphic
JHI-Hv50k-2016-17006	1H	29880292	C	A	A	C	Bowman	C	Bowman
JHI-Hv50k-2016-17023	1H	29942458	C	C	C	C	monomorphic	C	monomorphic
JHI-Hv50k-2016-17024	1H	29942636	A	A	A	A	monomorphic	A	monomorphic
JHI-Hv50k-2016-17028	1H	29943084	T	T	T	T	monomorphic	T	monomorphic
JHI-Hv50k-2016-17031	1H	29972374	C	C	C	C	monomorphic	C	monomorphic
JHI-Hv50k-2016-17035	1H	30046344	T	T	T	T	monomorphic	T	monomorphic
JHI-Hv50k-2016-17036	1H	30193088	T	T	T	T	monomorphic	T	monomorphic
JHI-Hv50k-2016-17038	1H	30193128	A	A	A	A	monomorphic	A	monomorphic
JHI-Hv50k-2016-17043	1H	30269056	G	G	G	G	monomorphic	G	monomorphic
JHI-Hv50k-2016-17065	1H	30388120	G	G	G	G	monomorphic	G	monomorphic
JHI-Hv50k-2016-17066	1H	30388416	G	G	G	G	monomorphic	G	monomorphic
JHI-Hv50k-2016-17082	1H	30415538	C	C	C	C	monomorphic	C	monomorphic
JHI-Hv50k-2016-17085	1H	30415960	T	T	T	T	monomorphic	T	monomorphic
JHI-Hv50k-2016-17086	1H	30416064	C	C	C	C	monomorphic	C	monomorphic
JHI-Hv50k-2016-17142	1H	30795092	G	G	G	G	monomorphic	G	monomorphic
JHI-Hv50k-2016-17159	1H	30850420	T	T	T	T	monomorphic	T	monomorphic
JHI-Hv50k-2016-17163	1H	30851982	T	T	T	T	monomorphic	T	monomorphic
JHI-Hv50k-2016-17164	1H	30852030	A	A	A	A	monomorphic	A	monomorphic
JHI-Hv50k-2016-17165	1H	30852350	C	C	C	C	monomorphic	C	monomorphic
JHI-Hv50k-2016-17218	1H	31208216	T	T	T	T	monomorphic	T	monomorphic
JHI-Hv50k-2016-17219	1H	31208312	G	G	G	G	monomorphic	G	monomorphic
JHI-Hv50k-2016-17222	1H	31208580	G	G	G	G	monomorphic	G	monomorphic
JHI-Hv50k-2016-17226	1H	31208646	G	G	G	G	monomorphic	G	monomorphic
JHI-Hv50k-2016-17241	1H	31217056	T	T	T	T	monomorphic	T	monomorphic
JHI-Hv50k-2016-17265	1H	31352574	C	T	T	C	Bowman	C	Bowman
JHI-Hv50k-2016-17275	1H	31354356	G	C	C	G	Bowman	G	Bowman
JHI-Hv50k-2016-17277	1H	31354448	T	C	C	T	Bowman	T	Bowman
JHI-Hv50k-2016-17331	1H	31526892	C	C	C	C	monomorphic	C	monomorphic
JHI-Hv50k-2016-17346	1H	31622460	G	G	G	G	monomorphic	G	monomorphic
JHI-Hv50k-2016-17362	1H	31626218	G	G	G	G	monomorphic	G	monomorphic
JHI-Hv50k-2016-17364	1H	31626520	C	C	C	C	monomorphic	C	monomorphic
JHI-Hv50k-2016-17372	1H	31627014	A	A	A	A	monomorphic	A	monomorphic
JHI-Hv50k-2016-17393	1H	31630200	A	A	A	A	monomorphic	A	monomorphic
JHI-Hv50k-2016-17394	1H	31630416	C	C	C	C	monomorphic	C	monomorphic
JHI-Hv50k-2016-17431	1H	31645986	G	G	G	G	monomorphic	G	monomorphic
JHI-Hv50k-2016-17441	1H	31646264	T	T	T	T	monomorphic	T	monomorphic
JHI-Hv50k-2016-17442	1H	31646326	T	T	T	T	monomorphic	T	monomorphic
JHI-Hv50k-2016-17481	1H	31677012	G	A	A	G	Bowman	G	Bowman
SCRI_RS_114047	1H	31685164	A	G	G	A	Bowman	A	Bowman
SCRI_RS_193392	1H	31685464	C	G	G	C	Bowman	C	Bowman
JHI-Hv50k-2016-17496	1H	31932684	C	C	C	C	monomorphic	C	monomorphic
JHI-Hv50k-2016-17526	1H	32102668	G	A	A	G	Bowman	G	Bowman
JHI-Hv50k-2016-17531	1H	32176960	C	C	C	C	monomorphic	C	monomorphic
JHI-Hv50k-2016-17533	1H	32178060	A	G	G	A	Bowman	A	Bowman
JHI-Hv50k-2016-17545	1H	32183616	G	G	G	G	monomorphic	G	monomorphic
SCRI_RS_153785	1H	33444892	G	T	T	G	Bowman	G	Bowman
JHI-Hv50k-2016-17700	1H	33479270	C	C	C	C	monomorphic	C	monomorphic
JHI-Hv50k-2016-17701	1H	33479388	T	T	T	T	monomorphic	T	monomorphic
JHI-Hv50k-2016-17754	1H	34085112	C	C	C	C	monomorphic	C	monomorphic
JHI-Hv50k-2016-17765	1H	34086520	C	A	A	C	Bowman	C	Bowman
JHI-Hv50k-2016-17846	1H	35612696	T	C	C	T	Bowman	T	Bowman
JHI-Hv50k-2016-17849	1H	35613996	A	G	G	A	Bowman	A	Bowman
JHI-Hv50k-2016-17850	1H	35614456	C	A	A	C	Bowman	C	Bowman
JHI-Hv50k-2016-17879	1H	35681720	C	A	A	C	Bowman	C	Bowman
JHI-Hv50k-2016-17883	1H	35723812	G	A	A	G	Bowman	G	Bowman
JHI-Hv50k-2016-17884	1H	35723816	C	C	C	C	monomorphic	C	monomorphic
JHI-Hv50k-2016-17885	1H	35724536	T	C	C	T	Bowman	T	Bowman
SCRI_RS_189483	1H	35725028	G	A	A	G	Bowman	G	Bowman
JHI-Hv50k-2016-17888	1H	35725312	C	T	T	C	Bowman	C	Bowman
JHI-Hv50k-2016-17890	1H	35725480	T	T	T	T	monomorphic	T	monomorphic
JHI-Hv50k-2016-17892	1H	35726248	A	G	G	A	Bowman	A	Bowman
JHI-Hv50k-2016-17893	1H	35726808	C	A	A	C	Bowman	C	Bowman
JHI-Hv50k-2016-17894	1H	35727080	T	C	C	T	Bowman	T	Bowman
JHI-Hv50k-2016-17895	1H	35727088	C	C	C	C	monomorphic	C	monomorphic
JHI-Hv50k-2016-17896	1H	35727320	G	A	A	G	Bowman	G	Bowman
JHI-Hv50k-2016-17898	1H	35727508	C	C	C	C	monomorphic	C	monomorphic
JHI-Hv50k-2016-17900	1H	35728016	A	G	G	A	Bowman	A	Bowman
JHI-Hv50k-2016-17901	1H	35728332	C	C	C	C	monomorphic	C	monomorphic
JHI-Hv50k-2016-17903	1H	35728672	T	T	T	T	monomorphic	T	monomorphic
JHI-Hv50k-2016-17904	1H	35728944	C	G	G	C	Bowman	C	Bowman
JHI-Hv50k-2016-17905	1H	35728952	G	C	C	G	Bowman	G	Bowman
JHI-Hv50k-2016-17906	1H	35729092	C	T	T	C	Bowman	C	Bowman
JHI-Hv50k-2016-17907	1H	35729188	C	T	T	C	Bowman	C	Bowman
SCRI_RS_140837	1H	36073804	A	G	G	A	Bowman	A	Bowman
JHI-Hv50k-2016-17965	1H	36073868	G	A	A	G	Bowman	G	Bowman
JHI-Hv50k-2016-17966	1H	36074372	G	A	A	G	Bowman	G	Bowman
JHI-Hv50k-2016-17967	1H	36074648	G	C	C	G	Bowman	G	Bowman
JHI-Hv50k-2016-17993	1H	36170508	A	G	G	A	Bowman	A	Bowman
SCRI_RS_184784	1H	36171028	C	T	T	C	Bowman	C	Bowman
JHI-Hv50k-2016-17996	1H	36172032	C	C	C	C	monomorphic	C	monomorphic
SCRI_RS_11615	1H	36439608	C	T	T	C	Bowman	C	Bowman
JHI-Hv50k-2016-18006	1H	36439764	T	C	C	T	Bowman	T	Bowman
JHI-Hv50k-2016-18027	1H	36450776	T	C	C	T	Bowman	T	Bowman
JHI-Hv50k-2016-18032	1H	36455928	G	A	A	G	Bowman	G	Bowman
JHI-Hv50k-2016-18039	1H	36457092	T	T	T	T	monomorphic	T	monomorphic
JHI-Hv50k-2016-18042	1H	36457360	C	T	T	C	Bowman	C	Bowman
JHI-Hv50k-2016-18043	1H	36457484	T	C	C	T	Bowman	T	Bowman
SCRI_RS_189637	1H	36457832	T	C	C	T	Bowman	T	Bowman
SCRI_RS_160545	1H	36462612	G	A	A	G	Bowman	G	Bowman
JHI-Hv50k-2016-18068	1H	36739224	T	A	A	T	Bowman	T	Bowman
JHI-Hv50k-2016-18132	1H	36948212	G	A	A	G	Bowman	G	Bowman
JHI-Hv50k-2016-18133	1H	36948324	A	G	G	A	Bowman	A	Bowman
JHI-Hv50k-2016-18134	1H	36948336	G	A	A	G	Bowman	G	Bowman
JHI-Hv50k-2016-18138	1H	36948780	G	A	A	G	Bowman	G	Bowman
JHI-Hv50k-2016-18139	1H	36948992	C	T	T	C	Bowman	C	Bowman
JHI-Hv50k-2016-18141	1H	36949092	T	G	G	T	Bowman	T	Bowman
JHI-Hv50k-2016-18142	1H	36949096	T	G	G	T	Bowman	T	Bowman
JHI-Hv50k-2016-18146	1H	36949668	C	C	C	C	monomorphic	C	monomorphic
JHI-Hv50k-2016-18148	1H	36950016	T	T	T	T	monomorphic	T	monomorphic
JHI-Hv50k-2016-18149	1H	36950288	T	C	C	T	Bowman	T	Bowman
JHI-Hv50k-2016-18153	1H	37120920	G	G	G	G	monomorphic	G	monomorphic
JHI-Hv50k-2016-18158	1H	37121216	T	G	G	T	Bowman	T	Bowman
JHI-Hv50k-2016-18159	1H	37121276	G	A	A	G	Bowman	G	Bowman
JHI-Hv50k-2016-18160	1H	37121656	T	C	C	T	Bowman	T	Bowman
JHI-Hv50k-2016-18163	1H	37164508	C	T	T	C	Bowman	C	Bowman
SCRI_RS_187264	1H	37165144	A	T	T	A	Bowman	A	Bowman
JHI-Hv50k-2016-18180	1H	37166020	G	C	C	G	Bowman	G	Bowman
JHI-Hv50k-2016-18188	1H	37317896	C	T	T	C	Bowman	C	Bowman
JHI-Hv50k-2016-18189	1H	37318960	C	C	A	C	monomorphic	C	Bowman
JHI-Hv50k-2016-18206	1H	37376168	T	A	A	T	Bowman	T	Bowman
JHI-Hv50k-2016-18209	1H	37377300	A	T	T	A	Bowman	A	Bowman
JHI-Hv50k-2016-18211	1H	37377512	G	A	A	G	Bowman	G	Bowman
SCRI_RS_183171	1H	37378708	T	C	C	T	Bowman	T	Bowman
JHI-Hv50k-2016-18214	1H	37379516	C	T	T	C	Bowman	C	Bowman
JHI-Hv50k-2016-18221	1H	37604624	A	A	A	A	monomorphic	A	monomorphic
JHI-Hv50k-2016-18239	1H	37693816	G	A	A	G	Bowman	G	Bowman
JHI-Hv50k-2016-18243	1H	37696180	T	C	C	T	Bowman	T	Bowman
JHI-Hv50k-2016-18297	1H	37993464	C	C	C	C	monomorphic	C	monomorphic
SCRI_RS_141140	1H	38111916	G	T	T	G	Bowman	G	Bowman
JHI-Hv50k-2016-18338	1H	38537272	C	T	T	C	Bowman	C	Bowman
JHI-Hv50k-2016-18354	1H	38544636	C	G	G	C	Bowman	C	Bowman
JHI-Hv50k-2016-18360	1H	38547144	A	G	G	A	Bowman	A	Bowman
JHI-Hv50k-2016-18373	1H	38710672	C	T	T	C	Bowman	C	Bowman
JHI-Hv50k-2016-18380	1H	38768760	A	G	G	A	Bowman	A	Bowman
JHI-Hv50k-2016-18381	1H	38768908	G	A	A	G	Bowman	G	Bowman
JHI-Hv50k-2016-18382	1H	38769152	C	G	G	C	Bowman	C	Bowman
JHI-Hv50k-2016-18385	1H	38812600	C	A	A	C	Bowman	C	Bowman
JHI-Hv50k-2016-18386	1H	38812884	G	A	A	G	Bowman	G	Bowman
JHI-Hv50k-2016-18400	1H	38823004	G	A	G	G	Bowman	G	monomorphic
JHI-Hv50k-2016-18401	1H	38823604	A	G	A	A	Bowman	A	monomorphic
JHI-Hv50k-2016-18410	1H	39018996	C	T	C	C	Bowman	C	monomorphic
JHI-Hv50k-2016-18411	1H	39019116	A	T	A	A	Bowman	A	monomorphic
JHI-Hv50k-2016-18413	1H	39019604	G	T	G	G	Bowman	G	monomorphic
SCRI_RS_9480	1H	39310920	T	C	T	T	Bowman	T	monomorphic
JHI-Hv50k-2016-18443	1H	39313012	G	G	G	G	monomorphic	G	monomorphic
JHI-Hv50k-2016-18448	1H	39313376	C	C	C	C	monomorphic	C	monomorphic
JHI-Hv50k-2016-18450	1H	39313576	C	C	C	C	monomorphic	C	monomorphic
JHI-Hv50k-2016-18451	1H	39313672	A	A	A	A	monomorphic	A	monomorphic
SCRI_RS_199178	1H	39314012	C	T	C	C	Bowman	C	monomorphic
JHI-Hv50k-2016-18456	1H	39314024	G	G	G	G	monomorphic	G	monomorphic
JHI-Hv50k-2016-18462	1H	39317152	T	T	T	T	monomorphic	T	monomorphic
JHI-Hv50k-2016-18464	1H	39317544	C	C	C	C	monomorphic	C	monomorphic
JHI-Hv50k-2016-18465	1H	39317856	G	G	G	G	monomorphic	G	monomorphic
JHI-Hv50k-2016-18467	1H	39318968	G	G	G	G	monomorphic	G	monomorphic
JHI-Hv50k-2016-18468	1H	39319088	G	G	G	G	monomorphic	G	monomorphic
JHI-Hv50k-2016-18514	1H	39912544	G	C	G	G	Bowman	G	monomorphic
SCRI_RS_132461	1H	39913292	G	A	G	G	Bowman	G	monomorphic
JHI-Hv50k-2016-18520	1H	40399644	C	C	C	C	monomorphic	C	monomorphic
JHI-Hv50k-2016-18529	1H	41084800	A	C	A	A	Bowman	A	monomorphic
JHI-Hv50k-2016-18530	1H	41086128	G	A	G	G	Bowman	G	monomorphic
JHI-Hv50k-2016-18534	1H	41230540	C	T	C	C	Bowman	C	monomorphic
JHI-Hv50k-2016-18539	1H	41231408	C	C	C	C	monomorphic	C	monomorphic
JHI-Hv50k-2016-18542	1H	41232632	T	C	T	T	Bowman	T	monomorphic
JHI-Hv50k-2016-18574	1H	41433228	C	T	C	C	Bowman	C	monomorphic
JHI-Hv50k-2016-18606	1H	41441320	A	G	A	A	Bowman	A	monomorphic
JHI-Hv50k-2016-18607	1H	41441532	T	C	T	T	Bowman	T	monomorphic
JHI-Hv50k-2016-18608	1H	41441680	A	T	A	A	Bowman	A	monomorphic
JHI-Hv50k-2016-18613	1H	41442532	C	T	C	C	Bowman	C	monomorphic
JHI-Hv50k-2016-18616	1H	41442784	G	G	G	G	monomorphic	G	monomorphic
JHI-Hv50k-2016-18618	1H	41442892	G	G	G	G	monomorphic	G	monomorphic
JHI-Hv50k-2016-18619	1H	41442912	A	A	A	A	monomorphic	A	monomorphic
JHI-Hv50k-2016-18626	1H	41444312	T	G	T	T	Bowman	T	monomorphic
JHI-Hv50k-2016-18628	1H	41444452	G	T	G	G	Bowman	G	monomorphic
JHI-Hv50k-2016-18682	1H	41878192	C	G	C	C	Bowman	C	monomorphic
SCRI_RS_214559	1H	41878296	G	A	G	G	Bowman	G	monomorphic
JHI-Hv50k-2016-18696	1H	44387904	G	A	G	G	Bowman	G	monomorphic
JHI-Hv50k-2016-18697	1H	44675880	G	T	G	G	Bowman	G	monomorphic
JHI-Hv50k-2016-18712	1H	57517012	A	C	A	A	Bowman	A	monomorphic
JHI-Hv50k-2016-18720	1H	57889456	C	T	C	C	Bowman	C	monomorphic
JHI-Hv50k-2016-18721	1H	57889820	C	T	C	C	Bowman	C	monomorphic
JHI-Hv50k-2016-18725	1H	57890496	C	T	C	C	Bowman	C	monomorphic
JHI-Hv50k-2016-18726	1H	57890740	T	C	T	T	Bowman	T	monomorphic
JHI-Hv50k-2016-18729	1H	57890984	T	C	T	T	Bowman	T	monomorphic
JHI-Hv50k-2016-18745	1H	57893064	C	T	C	C	Bowman	C	monomorphic
JHI-Hv50k-2016-18747	1H	57894040	G	A	G	G	Bowman	G	monomorphic
JHI-Hv50k-2016-18760	1H	57956532	C	G	C	C	Bowman	C	monomorphic
JHI-Hv50k-2016-18776	1H	58011784	A	T	A	A	Bowman	A	monomorphic
JHI-Hv50k-2016-18780	1H	58012136	G	C	G	G	Bowman	G	monomorphic
JHI-Hv50k-2016-18797	1H	58442088	C	T	C	C	Bowman	C	monomorphic
JHI-Hv50k-2016-18811	1H	58478720	G	G	G	G	monomorphic	G	monomorphic
JHI-Hv50k-2016-18822	1H	58480268	C	C	C	C	monomorphic	C	monomorphic
JHI-Hv50k-2016-18823	1H	58480328	T	T	T	T	monomorphic	T	monomorphic
JHI-Hv50k-2016-18868	1H	58821508	C	C	C	C	monomorphic	C	monomorphic
JHI-Hv50k-2016-18883	1H	58853236	C	G	C	C	Bowman	C	monomorphic
JHI-Hv50k-2016-18885	1H	58858032	T	C	T	T	Bowman	T	monomorphic
JHI-Hv50k-2016-18889	1H	59216320	C	T	C	C	Bowman	C	monomorphic
JHI-Hv50k-2016-18940	1H	59279580	C	T	C	C	Bowman	C	monomorphic
JHI-Hv50k-2016-18950	1H	59284684	T	C	T	T	Bowman	T	monomorphic
JHI-Hv50k-2016-19014	1H	59788440	C	C	C	C	monomorphic	C	monomorphic
JHI-Hv50k-2016-19015	1H	59789396	C	C	C	C	monomorphic	C	monomorphic
JHI-Hv50k-2016-19026	1H	59795556	C	C	C	C	monomorphic	C	monomorphic
JHI-Hv50k-2016-19145	1H	61118928	T	C	T	T	Bowman	T	monomorphic
JHI-Hv50k-2016-19160	1H	61125784	A	A	A	A	monomorphic	A	monomorphic
JHI-Hv50k-2016-19169	1H	61128916	T	T	T	T	monomorphic	T	monomorphic
JHI-Hv50k-2016-19171	1H	61130488	G	G	G	G	monomorphic	G	monomorphic
JHI-Hv50k-2016-19198	1H	61271664	A	A	A	A	monomorphic	A	monomorphic
JHI-Hv50k-2016-19217	1H	61923248	T	T	T	T	monomorphic	T	monomorphic
JHI-Hv50k-2016-19229	1H	62112112	C	C	C	C	monomorphic	C	monomorphic
JHI-Hv50k-2016-19255	1H	63229164	T	T	T	T	monomorphic	T	monomorphic
JHI-Hv50k-2016-19261	1H	63950096	A	A	A	A	monomorphic	A	monomorphic
JHI-Hv50k-2016-19267	1H	64113900	A	A	A	A	monomorphic	A	monomorphic
JHI-Hv50k-2016-19285	1H	65592488	G	G	G	G	monomorphic	G	monomorphic
JHI-Hv50k-2016-19296	1H	66105864	G	G	G	G	monomorphic	G	monomorphic
JHI-Hv50k-2016-19334	1H	67288384	T	T	T	T	monomorphic	T	monomorphic
JHI-Hv50k-2016-19345	1H	67299632	T	T	T	T	monomorphic	T	monomorphic
JHI-Hv50k-2016-19380	1H	67692128	T	T	T	T	monomorphic	T	monomorphic
JHI-Hv50k-2016-19396	1H	67753536	T	T	T	T	monomorphic	T	monomorphic
JHI-Hv50k-2016-19406	1H	68366840	A	A	A	A	monomorphic	A	monomorphic
JHI-Hv50k-2016-19421	1H	68582248	A	A	A	A	monomorphic	A	monomorphic
JHI-Hv50k-2016-19484	1H	69601248	C	C	C	C	monomorphic	C	monomorphic
JHI-Hv50k-2016-19489	1H	69604344	A	A	A	A	monomorphic	A	monomorphic
JHI-Hv50k-2016-19505	1H	69749688	T	T	T	T	monomorphic	T	monomorphic
JHI-Hv50k-2016-19512	1H	69968208	A	A	A	A	monomorphic	A	monomorphic
JHI-Hv50k-2016-19518	1H	69971088	G	G	G	G	monomorphic	G	monomorphic
JHI-Hv50k-2016-19521	1H	70055024	G	G	G	G	monomorphic	G	monomorphic
JHI-Hv50k-2016-19531	1H	70068632	T	T	T	T	monomorphic	T	monomorphic
JHI-Hv50k-2016-19660	1H	71671944	A	G	A	A	Bowman	A	monomorphic
JHI-Hv50k-2016-19669	1H	71853560	G	G	G	G	monomorphic	G	monomorphic
JHI-Hv50k-2016-19675	1H	71978224	G	G	G	G	monomorphic	G	monomorphic
JHI-Hv50k-2016-19699	1H	72169896	A	A	A	A	monomorphic	A	monomorphic
JHI-Hv50k-2016-19711	1H	72458000	G	G	G	G	monomorphic	G	monomorphic
JHI-Hv50k-2016-19718	1H	72528432	A	A	A	A	monomorphic	A	monomorphic
JHI-Hv50k-2016-19725	1H	72628832	C	C	C	C	monomorphic	C	monomorphic
JHI-Hv50k-2016-19743	1H	73145768	C	C	C	C	monomorphic	C	monomorphic
JHI-Hv50k-2016-19752	1H	73175336	C	C	C	C	monomorphic	C	monomorphic
JHI-Hv50k-2016-19803	1H	73577112	T	T	T	T	monomorphic	T	monomorphic
JHI-Hv50k-2016-19826	1H	73743312	T	T	T	T	monomorphic	T	monomorphic
JHI-Hv50k-2016-19887	1H	73929848	A	A	A	A	monomorphic	A	monomorphic
JHI-Hv50k-2016-19899	1H	73930400	C	C	C	C	monomorphic	C	monomorphic
JHI-Hv50k-2016-19938	1H	74219376	C	C	C	C	monomorphic	C	monomorphic
SCRI_RS_188937	1H	74325992	C	C	C	C	monomorphic	C	monomorphic
JHI-Hv50k-2016-19943	1H	74327368	T	T	T	T	monomorphic	T	monomorphic
SCRI_RS_182631	1H	74327744	A	A	A	A	monomorphic	A	monomorphic
JHI-Hv50k-2016-19959	1H	74333152	G	G	G	G	monomorphic	G	monomorphic
JHI-Hv50k-2016-19966	1H	74337496	T	T	T	T	monomorphic	T	monomorphic
SCRI_RS_160916	1H	78702680	A	A	A	A	monomorphic	A	monomorphic
JHI-Hv50k-2016-20069	1H	80267504	G	G	G	G	monomorphic	G	monomorphic
JHI-Hv50k-2016-20076	1H	80292944	T	T	T	T	monomorphic	T	monomorphic
JHI-Hv50k-2016-20099	1H	80475768	C	C	C	C	monomorphic	C	monomorphic
JHI-Hv50k-2016-20261	1H	85090400	A	A	A	A	monomorphic	A	monomorphic
JHI-Hv50k-2016-20270	1H	85357784	A	A	A	A	monomorphic	A	monomorphic
JHI-Hv50k-2016-20293	1H	85514392	A	A	A	A	monomorphic	A	monomorphic
JHI-Hv50k-2016-20303	1H	86128920	A	A	A	A	monomorphic	A	monomorphic
JHI-Hv50k-2016-20318	1H	86135832	T	T	T	T	monomorphic	T	monomorphic
JHI-Hv50k-2016-20344	1H	86144816	G	G	G	G	monomorphic	G	monomorphic
JHI-Hv50k-2016-20368	1H	86422736	T	T	T	T	monomorphic	T	monomorphic
JHI-Hv50k-2016-20391	1H	87340800	T	T	T	T	monomorphic	T	monomorphic
JHI-Hv50k-2016-20404	1H	87483280	C	C	C	C	monomorphic	C	monomorphic
JHI-Hv50k-2016-20408	1H	87554696	G	G	G	G	monomorphic	G	monomorphic
JHI-Hv50k-2016-20414	1H	87945704	C	C	C	C	monomorphic	C	monomorphic
JHI-Hv50k-2016-20419	1H	88009584	C	C	C	C	monomorphic	C	monomorphic
JHI-Hv50k-2016-20431	1H	88073552	C	C	C	C	monomorphic	C	monomorphic
JHI-Hv50k-2016-20445	1H	88533472	C	C	C	C	monomorphic	C	monomorphic
JHI-Hv50k-2016-20454	1H	88881928	A	A	A	A	monomorphic	A	monomorphic
JHI-Hv50k-2016-20460	1H	88883096	G	G	G	G	monomorphic	G	monomorphic
SCRI_RS_82327	1H	89130440	A	A	A	A	monomorphic	A	monomorphic
JHI-Hv50k-2016-20498	1H	89368632	A	A	A	A	monomorphic	A	monomorphic
JHI-Hv50k-2016-20512	1H	89605112	T	T	T	T	monomorphic	T	monomorphic
JHI-Hv50k-2016-20517	1H	89787008	T	T	T	T	monomorphic	T	monomorphic
JHI-Hv50k-2016-20532	1H	90011824	A	A	A	A	monomorphic	A	monomorphic
JHI-Hv50k-2016-20549	1H	90983496	C	C	C	C	monomorphic	C	monomorphic
JHI-Hv50k-2016-20577	1H	91841576	C	C	C	C	monomorphic	C	monomorphic
JHI-Hv50k-2016-20585	1H	92415384	C	C	C	C	monomorphic	C	monomorphic
JHI-Hv50k-2016-20590	1H	92433216	A	A	A	A	monomorphic	A	monomorphic
JHI-Hv50k-2016-20599	1H	92652672	C	C	C	C	monomorphic	C	monomorphic
JHI-Hv50k-2016-20607	1H	92754736	C	C	C	C	monomorphic	C	monomorphic
JHI-Hv50k-2016-20629	1H	92996000	C	C	C	C	monomorphic	C	monomorphic
JHI-Hv50k-2016-20636	1H	93549672	C	C	C	C	monomorphic	C	monomorphic
JHI-Hv50k-2016-20654	1H	93773920	C	C	C	C	monomorphic	C	monomorphic
SCRI_RS_17924	1H	94329072	G	G	G	G	monomorphic	G	monomorphic
JHI-Hv50k-2016-20684	1H	95029456	A	A	A	A	monomorphic	A	monomorphic
JHI-Hv50k-2016-20687	1H	95033368	G	G	G	G	monomorphic	G	monomorphic
JHI-Hv50k-2016-20692	1H	95056672	C	C	C	C	monomorphic	C	monomorphic
JHI-Hv50k-2016-20708	1H	95758864	G	G	G	G	monomorphic	G	monomorphic
JHI-Hv50k-2016-20725	1H	96478888	G	G	G	G	monomorphic	G	monomorphic
SCRI_RS_139785	1H	98738232	T	T	T	T	monomorphic	T	monomorphic
JHI-Hv50k-2016-20742	1H	99302064	C	C	C	C	monomorphic	C	monomorphic
JHI-Hv50k-2016-20746	1H	100493848	A	G	A	A	Bowman	A	monomorphic
SCRI_RS_149971	1H	103520352	A	A	A	A	monomorphic	A	monomorphic
JHI-Hv50k-2016-20757	1H	105717496	C	C	C	C	monomorphic	C	monomorphic
JHI-Hv50k-2016-20759	1H	106103632	G	G	G	G	monomorphic	G	monomorphic
JHI-Hv50k-2016-20766	1H	107293688	T	T	T	T	monomorphic	T	monomorphic
JHI-Hv50k-2016-20767	1H	108604408	A	A	A	A	monomorphic	A	monomorphic
JHI-Hv50k-2016-20769	1H	111063168	G	G	G	G	monomorphic	G	monomorphic
JHI-Hv50k-2016-20770	1H	111585920	G	T	G	G	Bowman	G	monomorphic
JHI-Hv50k-2016-20773	1H	114812952	G	G	A	G	monomorphic	G	Bowman
JHI-Hv50k-2016-20775	1H	116224232	T	T	T	T	monomorphic	T	monomorphic
JHI-Hv50k-2016-20776	1H	116969256	A	C	A	A	Bowman	A	monomorphic
JHI-Hv50k-2016-20781	1H	118632096	A	A	A	A	monomorphic	A	monomorphic
JHI-Hv50k-2016-20784	1H	120373752	C	C	C	C	monomorphic	C	monomorphic
JHI-Hv50k-2016-20789	1H	125859328	A	A	A	A	monomorphic	A	monomorphic
JHI-Hv50k-2016-20796	1H	128158792	T	T	T	T	monomorphic	T	monomorphic
JHI-Hv50k-2016-20799	1H	130041688	A	A	A	A	monomorphic	A	monomorphic
JHI-Hv50k-2016-20813	1H	136790416	G	G	G	G	monomorphic	G	monomorphic
SCRI_RS_157259	1H	138933120	G	G	G	G	monomorphic	G	monomorphic
JHI-Hv50k-2016-20816	1H	139421168	G	G	G	G	monomorphic	G	monomorphic
JHI-Hv50k-2016-20819	1H	139725600	A	A	A	A	monomorphic	A	monomorphic
JHI-Hv50k-2016-20825	1H	143351104	A	A	A	A	monomorphic	A	monomorphic
JHI-Hv50k-2016-20838	1H	155337536	A	A	A	A	monomorphic	A	monomorphic
JHI-Hv50k-2016-20839	1H	156948640	G	G	G	G	monomorphic	G	monomorphic
JHI-Hv50k-2016-20842	1H	159602208	T	T	T	T	monomorphic	T	monomorphic
JHI-Hv50k-2016-20851	1H	166563200	G	G	G	G	monomorphic	G	monomorphic
JHI-Hv50k-2016-20853	1H	167318272	G	A	G	G	Bowman	G	monomorphic
JHI-Hv50k-2016-20860	1H	171486080	C	C	C	C	monomorphic	C	monomorphic
JHI-Hv50k-2016-20862	1H	172999008	G	G	G	G	monomorphic	G	monomorphic
JHI-Hv50k-2016-20878	1H	176390544	G	G	G	G	monomorphic	G	monomorphic
JHI-Hv50k-2016-20888	1H	180041408	A	C	A	A	Bowman	A	monomorphic
JHI-Hv50k-2016-20896	1H	184289152	A	A	A	A	monomorphic	A	monomorphic
JHI-Hv50k-2016-20908	1H	187645760	T	T	T	T	monomorphic	T	monomorphic
JHI-Hv50k-2016-20928	1H	196310608	G	G	T	G	monomorphic	G	Bowman
JHI-Hv50k-2016-20930	1H	196772144	G	G	G	G	monomorphic	G	monomorphic
JHI-Hv50k-2016-20942	1H	199671568	T	T	T	T	monomorphic	T	monomorphic
JHI-Hv50k-2016-20944	1H	199969936	T	T	T	T	monomorphic	T	monomorphic
JHI-Hv50k-2016-20959	1H	207105552	G	G	G	G	monomorphic	G	monomorphic
JHI-Hv50k-2016-20976	1H	218706432	G	G	G	G	monomorphic	G	monomorphic
JHI-Hv50k-2016-20985	1H	225016256	G	G	G	G	monomorphic	G	monomorphic
JHI-Hv50k-2016-20987	1H	225704864	A	A	A	A	monomorphic	A	monomorphic
JHI-Hv50k-2016-20991	1H	226441472	G	G	G	G	monomorphic	G	monomorphic
JHI-Hv50k-2016-20994	1H	228933936	A	A	A	A	monomorphic	A	monomorphic
JHI-Hv50k-2016-21018	1H	239155792	T	T	T	T	monomorphic	T	monomorphic
JHI-Hv50k-2016-21022	1H	241516416	G	G	G	G	monomorphic	G	monomorphic
JHI-Hv50k-2016-21036	1H	251209072	A	A	A	A	monomorphic	A	monomorphic
JHI-Hv50k-2016-21042	1H	253530064	A	A	A	A	monomorphic	A	monomorphic
JHI-Hv50k-2016-21053	1H	260238656	C	C	C	C	monomorphic	C	monomorphic
JHI-Hv50k-2016-21063	1H	264589536	G	G	G	G	monomorphic	G	monomorphic
JHI-Hv50k-2016-21067	1H	265822384	G	G	G	G	monomorphic	G	monomorphic
JHI-Hv50k-2016-21076	1H	269227168	T	C	T	T	Bowman	T	monomorphic
JHI-Hv50k-2016-21079	1H	270047712	C	C	C	C	monomorphic	C	monomorphic
JHI-Hv50k-2016-21080	1H	270049888	T	T	T	T	monomorphic	T	monomorphic
JHI-Hv50k-2016-21081	1H	270052224	A	A	A	A	monomorphic	A	monomorphic
JHI-Hv50k-2016-21084	1H	270238752	C	C	C	C	monomorphic	C	monomorphic
JHI-Hv50k-2016-21094	1H	271135872	T	T	T	T	monomorphic	T	monomorphic
JHI-Hv50k-2016-21127	1H	272441664	G	G	G	G	monomorphic	G	monomorphic
JHI-Hv50k-2016-21136	1H	273001024	T	T	T	T	monomorphic	T	monomorphic
JHI-Hv50k-2016-21143	1H	273234688	C	C	C	C	monomorphic	C	monomorphic
JHI-Hv50k-2016-21166	1H	273343072	T	T	T	T	monomorphic	T	monomorphic
JHI-Hv50k-2016-21173	1H	273604160	G	G	G	G	monomorphic	G	monomorphic
JHI-Hv50k-2016-21235	1H	275005248	G	G	G	G	monomorphic	G	monomorphic
JHI-Hv50k-2016-21238	1H	275285216	C	C	C	C	monomorphic	C	monomorphic
JHI-Hv50k-2016-21248	1H	275290880	A	A	A	A	monomorphic	A	monomorphic
JHI-Hv50k-2016-21289	1H	275505376	C	C	C	C	monomorphic	C	monomorphic
JHI-Hv50k-2016-21372	1H	276001632	A	A	A	A	monomorphic	A	monomorphic
JHI-Hv50k-2016-21380	1H	276270336	A	A	A	A	monomorphic	A	monomorphic
JHI-Hv50k-2016-21386	1H	276732480	T	T	T	T	monomorphic	T	monomorphic
JHI-Hv50k-2016-21391	1H	276736992	C	C	C	C	monomorphic	C	monomorphic
JHI-Hv50k-2016-21445	1H	277708544	T	T	T	T	monomorphic	T	monomorphic
JHI-Hv50k-2016-21464	1H	278251904	C	C	C	C	monomorphic	C	monomorphic
JHI-Hv50k-2016-21472	1H	278256864	G	G	G	G	monomorphic	G	monomorphic
JHI-Hv50k-2016-21478	1H	278554016	T	T	T	T	monomorphic	T	monomorphic
JHI-Hv50k-2016-21508	1H	279388512	T	T	T	T	monomorphic	T	monomorphic
JHI-Hv50k-2016-21519	1H	279478240	C	C	C	C	monomorphic	C	monomorphic
JHI-Hv50k-2016-21546	1H	279568608	C	C	C	C	monomorphic	C	monomorphic
JHI-Hv50k-2016-21571	1H	280298688	G	G	G	G	monomorphic	G	monomorphic
JHI-Hv50k-2016-21574	1H	280300320	T	T	T	T	monomorphic	T	monomorphic
JHI-Hv50k-2016-21579	1H	280487360	G	G	G	G	monomorphic	G	monomorphic
JHI-Hv50k-2016-21592	1H	281102048	C	C	C	C	monomorphic	C	monomorphic
JHI-Hv50k-2016-21604	1H	281471648	A	A	A	A	monomorphic	A	monomorphic
JHI-Hv50k-2016-21611	1H	281475296	A	A	A	A	monomorphic	A	monomorphic
JHI-Hv50k-2016-21618	1H	281954528	G	G	G	G	monomorphic	G	monomorphic
JHI-Hv50k-2016-21677	1H	282825888	A	A	A	A	monomorphic	A	monomorphic
JHI-Hv50k-2016-21679	1H	282828896	A	A	A	A	monomorphic	A	monomorphic
JHI-Hv50k-2016-21727	1H	283844832	G	G	G	G	monomorphic	G	monomorphic
JHI-Hv50k-2016-21742	1H	284361984	C	C	C	C	monomorphic	C	monomorphic
JHI-Hv50k-2016-21751	1H	284583456	T	T	T	T	monomorphic	T	monomorphic
JHI-Hv50k-2016-21784	1H	285164000	C	C	C	C	monomorphic	C	monomorphic
JHI-Hv50k-2016-21844	1H	285706336	G	G	G	G	monomorphic	G	monomorphic
JHI-Hv50k-2016-21846	1H	285794944	C	C	C	C	monomorphic	C	monomorphic
JHI-Hv50k-2016-21879	1H	286693984	C	C	C	C	monomorphic	C	monomorphic
JHI-Hv50k-2016-21897	1H	287338368	G	G	G	G	monomorphic	G	monomorphic
JHI-Hv50k-2016-21903	1H	287652832	G	G	G	G	monomorphic	G	monomorphic
JHI-Hv50k-2016-21932	1H	288649280	A	A	A	A	monomorphic	A	monomorphic
JHI-Hv50k-2016-21954	1H	289173664	C	C	C	C	monomorphic	C	monomorphic
JHI-Hv50k-2016-21962	1H	289307520	C	C	C	C	monomorphic	C	monomorphic
JHI-Hv50k-2016-21966	1H	289312256	A	A	A	A	monomorphic	A	monomorphic
JHI-Hv50k-2016-21974	1H	289326848	G	G	G	G	monomorphic	G	monomorphic
JHI-Hv50k-2016-21995	1H	289607872	T	T	T	T	monomorphic	T	monomorphic
JHI-Hv50k-2016-22016	1H	290025792	C	C	C	C	monomorphic	C	monomorphic
JHI-Hv50k-2016-22038	1H	290454688	G	G	G	G	monomorphic	G	monomorphic
JHI-Hv50k-2016-22069	1H	291118336	G	G	G	G	monomorphic	G	monomorphic
JHI-Hv50k-2016-22091	1H	291593440	G	G	G	G	monomorphic	G	monomorphic
JHI-Hv50k-2016-22123	1H	293032896	C	C	C	C	monomorphic	C	monomorphic
JHI-Hv50k-2016-22138	1H	293657248	A	A	A	A	monomorphic	A	monomorphic
JHI-Hv50k-2016-22145	1H	293856800	G	G	G	G	monomorphic	G	monomorphic
JHI-Hv50k-2016-22168	1H	294476288	T	T	T	T	monomorphic	T	monomorphic
JHI-Hv50k-2016-22200	1H	295716576	A	A	A	A	monomorphic	A	monomorphic
JHI-Hv50k-2016-22255	1H	296332000	C	C	C	C	monomorphic	C	monomorphic
JHI-Hv50k-2016-22269	1H	296548960	G	G	G	G	monomorphic	G	monomorphic
JHI-Hv50k-2016-22309	1H	297257984	C	C	C	C	monomorphic	C	monomorphic
JHI-Hv50k-2016-22318	1H	297692224	G	G	G	G	monomorphic	G	monomorphic
JHI-Hv50k-2016-22324	1H	297936960	T	T	T	T	monomorphic	T	monomorphic
JHI-Hv50k-2016-22328	1H	297996992	G	G	G	G	monomorphic	G	monomorphic
JHI-Hv50k-2016-22341	1H	298475360	C	C	C	C	monomorphic	C	monomorphic
JHI-Hv50k-2016-22354	1H	298810176	G	G	G	G	monomorphic	G	monomorphic
JHI-Hv50k-2016-22373	1H	299743936	T	T	T	T	monomorphic	T	monomorphic
JHI-Hv50k-2016-22410	1H	299960896	G	G	G	G	monomorphic	G	monomorphic
JHI-Hv50k-2016-22442	1H	300371712	A	A	A	A	monomorphic	A	monomorphic
JHI-Hv50k-2016-22491	1H	301168352	G	G	G	G	monomorphic	G	monomorphic
JHI-Hv50k-2016-22497	1H	301936288	G	G	G	G	monomorphic	G	monomorphic
JHI-Hv50k-2016-22526	1H	302637088	T	T	T	T	monomorphic	T	monomorphic
JHI-Hv50k-2016-22546	1H	302668736	G	G	G	G	monomorphic	G	monomorphic
JHI-Hv50k-2016-22575	1H	303086880	C	C	C	C	monomorphic	C	monomorphic
JHI-Hv50k-2016-22580	1H	303089696	T	T	T	T	monomorphic	T	monomorphic
JHI-Hv50k-2016-22586	1H	303269344	G	G	G	G	monomorphic	G	monomorphic
JHI-Hv50k-2016-22594	1H	303286400	A	A	A	A	monomorphic	A	monomorphic
JHI-Hv50k-2016-22596	1H	303512928	T	T	T	T	monomorphic	T	monomorphic
JHI-Hv50k-2016-22609	1H	303519552	C	C	C	C	monomorphic	C	monomorphic
JHI-Hv50k-2016-22624	1H	303932256	A	A	A	A	monomorphic	A	monomorphic
JHI-Hv50k-2016-22690	1H	304459040	T	T	T	T	monomorphic	T	monomorphic
JHI-Hv50k-2016-22726	1H	304751712	G	G	G	G	monomorphic	G	monomorphic
JHI-Hv50k-2016-22744	1H	305343616	G	G	G	G	monomorphic	G	monomorphic
SCRI_RS_149726	1H	305524928	G	G	G	G	monomorphic	G	monomorphic
JHI-Hv50k-2016-22760	1H	305558464	G	G	G	G	monomorphic	G	monomorphic
JHI-Hv50k-2016-22762	1H	305562048	G	G	G	G	monomorphic	G	monomorphic
JHI-Hv50k-2016-22771	1H	305826208	C	C	C	C	monomorphic	C	monomorphic
JHI-Hv50k-2016-22783	1H	305829088	C	C	C	C	monomorphic	C	monomorphic
JHI-Hv50k-2016-22816	1H	306253856	G	G	G	G	monomorphic	G	monomorphic
JHI-Hv50k-2016-22829	1H	306449472	C	C	C	C	monomorphic	C	monomorphic
JHI-Hv50k-2016-22836	1H	307757344	C	C	C	C	monomorphic	C	monomorphic
JHI-Hv50k-2016-22850	1H	308291520	G	G	G	G	monomorphic	G	monomorphic
JHI-Hv50k-2016-22858	1H	308778176	T	T	T	T	monomorphic	T	monomorphic
JHI-Hv50k-2016-22859	1H	308933408	T	T	T	T	monomorphic	T	monomorphic
JHI-Hv50k-2016-22869	1H	309276480	T	T	T	T	monomorphic	T	monomorphic
JHI-Hv50k-2016-22875	1H	309588320	C	C	C	C	monomorphic	C	monomorphic
JHI-Hv50k-2016-22885	1H	310024992	C	C	C	C	monomorphic	C	monomorphic
JHI-Hv50k-2016-22887	1H	310029184	C	C	C	C	monomorphic	C	monomorphic
JHI-Hv50k-2016-22894	1H	310522304	T	T	T	T	monomorphic	T	monomorphic
JHI-Hv50k-2016-22898	1H	310526624	G	G	G	G	monomorphic	G	monomorphic
JHI-Hv50k-2016-22924	1H	311005216	C	C	C	C	monomorphic	C	monomorphic
JHI-Hv50k-2016-22927	1H	311101152	T	T	T	T	monomorphic	T	monomorphic
JHI-Hv50k-2016-23021	1H	313061568	G	G	G	G	monomorphic	G	monomorphic
JHI-Hv50k-2016-23022	1H	313062336	T	T	T	T	monomorphic	T	monomorphic
SCRI_RS_193640	1H	313064960	A	A	A	A	monomorphic	A	monomorphic
JHI-Hv50k-2016-23034	1H	313521344	G	G	G	G	monomorphic	G	monomorphic
JHI-Hv50k-2016-23041	1H	313660832	T	T	T	T	monomorphic	T	monomorphic
JHI-Hv50k-2016-23056	1H	313901312	T	T	T	T	monomorphic	T	monomorphic
JHI-Hv50k-2016-23064	1H	313902720	C	C	C	C	monomorphic	C	monomorphic
SCRI_RS_141511	1H	314034304	G	G	G	G	monomorphic	G	monomorphic
JHI-Hv50k-2016-23106	1H	314308192	A	A	A	A	monomorphic	A	monomorphic
JHI-Hv50k-2016-23109	1H	314310624	A	A	A	A	monomorphic	A	monomorphic
JHI-Hv50k-2016-23159	1H	314692672	G	G	G	G	monomorphic	G	monomorphic
JHI-Hv50k-2016-23189	1H	314716640	A	A	A	A	monomorphic	A	monomorphic
JHI-Hv50k-2016-23192	1H	315516288	T	C	T	T	Bowman	T	monomorphic
JHI-Hv50k-2016-23217	1H	316928960	G	G	G	G	monomorphic	G	monomorphic
JHI-Hv50k-2016-23233	1H	318092704	A	A	A	A	monomorphic	A	monomorphic
JHI-Hv50k-2016-23273	1H	320495168	G	T	G	G	Bowman	G	monomorphic
JHI-Hv50k-2016-23277	1H	320554144	C	C	C	C	monomorphic	C	monomorphic
JHI-Hv50k-2016-23330	1H	321609888	G	G	G	G	monomorphic	G	monomorphic
JHI-Hv50k-2016-23368	1H	322784448	C	C	C	C	monomorphic	C	monomorphic
JHI-Hv50k-2016-23394	1H	323410720	G	G	G	G	monomorphic	G	monomorphic
JHI-Hv50k-2016-23414	1H	324186016	C	C	C	C	monomorphic	C	monomorphic
JHI-Hv50k-2016-23430	1H	324948256	G	G	G	G	monomorphic	G	monomorphic
JHI-Hv50k-2016-23486	1H	325816352	T	T	T	T	monomorphic	T	monomorphic
JHI-Hv50k-2016-23499	1H	326066624	C	C	C	C	monomorphic	C	monomorphic
JHI-Hv50k-2016-23570	1H	327044416	C	C	C	C	monomorphic	C	monomorphic
JHI-Hv50k-2016-23586	1H	327283072	G	G	G	G	monomorphic	G	monomorphic
JHI-Hv50k-2016-23595	1H	327496704	C	C	C	C	monomorphic	C	monomorphic
JHI-Hv50k-2016-23613	1H	327777504	C	C	C	C	monomorphic	C	monomorphic
JHI-Hv50k-2016-23624	1H	327974208	G	G	G	G	monomorphic	G	monomorphic
JHI-Hv50k-2016-23640	1H	327983776	T	T	T	T	monomorphic	T	monomorphic
JHI-Hv50k-2016-23647	1H	328113440	A	A	A	A	monomorphic	A	monomorphic
JHI-Hv50k-2016-23694	1H	328627712	C	C	C	C	monomorphic	C	monomorphic
SCRI_RS_124377	1H	328628288	A	A	A	A	monomorphic	A	monomorphic
JHI-Hv50k-2016-23706	1H	328729600	C	C	C	C	monomorphic	C	monomorphic
JHI-Hv50k-2016-23721	1H	329278016	A	A	A	A	monomorphic	A	monomorphic
JHI-Hv50k-2016-23727	1H	329356864	G	G	G	G	monomorphic	G	monomorphic
JHI-Hv50k-2016-23754	1H	329700352	T	T	T	T	monomorphic	T	monomorphic
JHI-Hv50k-2016-23818	1H	330477696	T	T	T	T	monomorphic	T	monomorphic
JHI-Hv50k-2016-23829	1H	330767136	T	T	T	T	monomorphic	T	monomorphic
SCRI_RS_189586	1H	330769888	C	C	C	C	monomorphic	C	monomorphic
JHI-Hv50k-2016-23852	1H	331180320	G	G	G	G	monomorphic	G	monomorphic
JHI-Hv50k-2016-23940	1H	332108288	C	C	C	C	monomorphic	C	monomorphic
JHI-Hv50k-2016-23949	1H	332416608	A	A	A	A	monomorphic	A	monomorphic
JHI-Hv50k-2016-23975	1H	332747776	G	G	G	G	monomorphic	G	monomorphic
SCRI_RS_138691	1H	333135424	G	G	G	G	monomorphic	G	monomorphic
JHI-Hv50k-2016-23993	1H	333136320	A	A	A	A	monomorphic	A	monomorphic
JHI-Hv50k-2016-24013	1H	333510208	A	A	A	A	monomorphic	A	monomorphic
JHI-Hv50k-2016-24165	1H	336063264	G	G	G	G	monomorphic	G	monomorphic
JHI-Hv50k-2016-24249	1H	336703648	A	A	A	A	monomorphic	A	monomorphic
JHI-Hv50k-2016-24315	1H	337069056	G	G	G	G	monomorphic	G	monomorphic
SCRI_RS_213103	1H	339655584	T	T	T	T	monomorphic	T	monomorphic
JHI-Hv50k-2016-24426	1H	340018208	G	G	G	G	monomorphic	G	monomorphic
JHI-Hv50k-2016-24433	1H	340265792	A	A	A	A	monomorphic	A	monomorphic
JHI-Hv50k-2016-24484	1H	340908320	A	A	A	A	monomorphic	A	monomorphic
JHI-Hv50k-2016-24486	1H	340908608	G	G	G	G	monomorphic	G	monomorphic
JHI-Hv50k-2016-24508	1H	341654688	T	T	T	T	monomorphic	T	monomorphic
JHI-Hv50k-2016-24530	1H	341753216	G	G	G	G	monomorphic	G	monomorphic
JHI-Hv50k-2016-24536	1H	341757312	T	T	T	T	monomorphic	T	monomorphic
JHI-Hv50k-2016-24542	1H	341760544	C	C	C	C	monomorphic	C	monomorphic
JHI-Hv50k-2016-24582	1H	341983424	C	C	C	C	monomorphic	C	monomorphic
JHI-Hv50k-2016-24596	1H	342226304	C	C	C	C	monomorphic	C	monomorphic
JHI-Hv50k-2016-24600	1H	342231616	A	A	A	A	monomorphic	A	monomorphic
JHI-Hv50k-2016-24624	1H	342693728	A	A	A	A	monomorphic	A	monomorphic
JHI-Hv50k-2016-24633	1H	342779360	C	C	C	C	monomorphic	C	monomorphic
JHI-Hv50k-2016-24730	1H	344587808	A	G	A	A	Bowman	A	monomorphic
JHI-Hv50k-2016-24745	1H	344748032	C	C	C	C	monomorphic	C	monomorphic
SCRI_RS_155439	1H	345351424	G	C	G	G	Bowman	G	monomorphic
JHI-Hv50k-2016-24838	1H	346193088	T	A	A	T	Bowman	T	Bowman
JHI-Hv50k-2016-24851	1H	346194656	C	T	T	C	Bowman	C	Bowman
SCRI_RS_7197	1H	346196640	A	G	G	A	Bowman	A	Bowman
JHI-Hv50k-2016-24899	1H	346440896	C	C	C	C	monomorphic	C	monomorphic
JHI-Hv50k-2016-24903	1H	346845088	C	A	A	C	Bowman	C	Bowman
JHI-Hv50k-2016-24921	1H	346940896	A	A	A	A	monomorphic	A	monomorphic
JHI-Hv50k-2016-24939	1H	347014816	G	C	G	G	Bowman	G	monomorphic
JHI-Hv50k-2016-24990	1H	347039264	G	G	A	G	monomorphic	G	Bowman
JHI-Hv50k-2016-25001	1H	347098464	A	G	A	A	Bowman	A	monomorphic
SCRI_RS_236235	1H	347387168	C	C	T	C	monomorphic	C	Bowman
JHI-Hv50k-2016-25043	1H	347387296	T	A	T	T	Bowman	T	monomorphic
JHI-Hv50k-2016-25062	1H	347773312	C	T	C	C	Bowman	C	monomorphic
SCRI_RS_151874	1H	347774784	G	G	A	G	monomorphic	G	Bowman
JHI-Hv50k-2016-25138	1H	348204160	C	C	C	C	monomorphic	C	monomorphic
JHI-Hv50k-2016-25140	1H	348204320	T	T	C	T	monomorphic	T	Bowman
SCRI_RS_230133	1H	348551744	A	G	G	A	Bowman	A	Bowman
JHI-Hv50k-2016-25237	1H	348552032	C	C	C	C	monomorphic	C	monomorphic
SCRI_RS_216058	1H	349283936	A	G	G	A	Bowman	A	Bowman
JHI-Hv50k-2016-25298	1H	349284544	T	T	T	T	monomorphic	T	monomorphic
JHI-Hv50k-2016-25364	1H	349784256	T	T	C	T	monomorphic	T	Bowman
JHI-Hv50k-2016-25378	1H	349907424	C	C	A	C	monomorphic	C	Bowman
JHI-Hv50k-2016-25399	1H	350124960	G	G	C	G	monomorphic	G	Bowman
JHI-Hv50k-2016-25431	1H	350495360	C	C	T	C	monomorphic	C	Bowman
JHI-Hv50k-2016-25432	1H	350497248	G	G	G	G	monomorphic	G	monomorphic
JHI-Hv50k-2016-25445	1H	350897408	C	C	C	C	monomorphic	C	monomorphic
JHI-Hv50k-2016-25561	1H	351780512	A	A	A	A	monomorphic	A	monomorphic
JHI-Hv50k-2016-25580	1H	351861152	T	T	T	T	monomorphic	T	monomorphic
JHI-Hv50k-2016-25600	1H	351867584	G	G	A	G	monomorphic	G	Bowman
JHI-Hv50k-2016-25670	1H	352305760	C	C	T	C	monomorphic	C	Bowman
JHI-Hv50k-2016-25683	1H	352309152	A	C	A	A	Bowman	A	monomorphic
SCRI_RS_7813	1H	352312928	C	C	T	C	monomorphic	C	Bowman
SCRI_RS_171543	1H	352318720	G	G	A	G	monomorphic	G	Bowman
JHI-Hv50k-2016-25723	1H	352321952	T	T	C	T	monomorphic	T	Bowman
JHI-Hv50k-2016-25728	1H	352325856	T	T	C	T	monomorphic	T	Bowman
JHI-Hv50k-2016-25731	1H	352406048	T	C	T	T	Bowman	T	monomorphic
JHI-Hv50k-2016-25738	1H	352861376	C	T	C	C	Bowman	C	monomorphic
SCRI_RS_134850	1H	352865120	T	C	C	T	Bowman	T	Bowman
JHI-Hv50k-2016-25743	1H	352865152	C	C	A	C	monomorphic	C	Bowman
JHI-Hv50k-2016-25880	1H	353959008	A	A	G	A	monomorphic	A	Bowman
JHI-Hv50k-2016-25970	1H	355284352	C	C	C	C	monomorphic	C	monomorphic
JHI-Hv50k-2016-26014	1H	355339808	G	G	A	G	monomorphic	G	Bowman
JHI-Hv50k-2016-26048	1H	355820256	C	C	T	C	monomorphic	C	Bowman
JHI-Hv50k-2016-26080	1H	355877856	A	A	A	A	monomorphic	A	monomorphic
SCRI_RS_189248	1H	355878464	A	A	G	A	monomorphic	A	Bowman
JHI-Hv50k-2016-26139	1H	357285440	T	T	T	T	monomorphic	T	monomorphic
JHI-Hv50k-2016-26201	1H	357907872	A	A	A	A	monomorphic	A	monomorphic
SCRI_RS_189898	1H	358149088	C	C	T	C	monomorphic	C	Bowman
JHI-Hv50k-2016-26213	1H	358150976	C	C	T	C	monomorphic	C	Bowman
SCRI_RS_189920	1H	358152000	G	G	A	G	monomorphic	G	Bowman
JHI-Hv50k-2016-26222	1H	358161760	G	G	G	G	monomorphic	G	monomorphic
JHI-Hv50k-2016-26255	1H	358492864	C	C	T	C	monomorphic	C	Bowman
SCRI_RS_219043	1H	358992864	C	C	T	C	monomorphic	C	Bowman
JHI-Hv50k-2016-26322	1H	359805728	T	T	T	T	monomorphic	T	monomorphic
JHI-Hv50k-2016-26334	1H	360030016	G	A	G	G	Bowman	G	monomorphic
SCRI_RS_116685	1H	360030240	C	A	A	C	Bowman	C	Bowman
SCRI_RS_160466	1H	360035904	T	T	C	T	monomorphic	T	Bowman
JHI-Hv50k-2016-26344	1H	360036320	T	C	T	T	Bowman	T	monomorphic
JHI-Hv50k-2016-26359	1H	360659488	A	A	G	A	monomorphic	A	Bowman
JHI-Hv50k-2016-26363	1H	360661376	C	G	C	C	Bowman	C	monomorphic
JHI-Hv50k-2016-26365	1H	360883872	T	C	T	T	Bowman	T	monomorphic
JHI-Hv50k-2016-26369	1H	361185472	G	G	G	G	monomorphic	G	monomorphic
JHI-Hv50k-2016-26397	1H	361360928	C	C	C	C	monomorphic	C	monomorphic
JHI-Hv50k-2016-26439	1H	361588320	G	A	G	G	Bowman	G	monomorphic
JHI-Hv50k-2016-26496	1H	361650848	G	G	A	G	monomorphic	G	Bowman
JHI-Hv50k-2016-26511	1H	361779264	T	C	T	T	Bowman	T	monomorphic
JHI-Hv50k-2016-26530	1H	362142688	T	C	C	T	Bowman	T	Bowman
JHI-Hv50k-2016-26556	1H	362150976	C	T	T	C	Bowman	C	Bowman
SCRI_RS_170542	1H	362152032	C	T	T	C	Bowman	C	Bowman
SCRI_RS_125407	1H	362736064	G	G	A	G	monomorphic	G	Bowman
JHI-Hv50k-2016-26630	1H	363216032	A	A	A	A	monomorphic	A	monomorphic
JHI-Hv50k-2016-26666	1H	364378592	A	A	A	A	monomorphic	A	monomorphic
JHI-Hv50k-2016-26700	1H	365008352	A	G	A	A	Bowman	A	monomorphic
JHI-Hv50k-2016-26705	1H	365116768	G	A	G	G	Bowman	G	monomorphic
JHI-Hv50k-2016-26709	1H	365414496	T	C	T	T	Bowman	T	monomorphic
JHI-Hv50k-2016-26750	1H	365875456	T	C	T	T	Bowman	T	monomorphic
JHI-Hv50k-2016-26782	1H	366453312	C	T	C	C	Bowman	C	monomorphic
JHI-Hv50k-2016-26797	1H	366507840	T	C	T	T	Bowman	T	monomorphic
JHI-Hv50k-2016-26799	1H	366512288	C	T	C	C	Bowman	C	monomorphic
JHI-Hv50k-2016-26803	1H	366830208	G	A	G	G	Bowman	G	monomorphic
JHI-Hv50k-2016-26822	1H	367057536	T	G	T	T	Bowman	T	monomorphic
JHI-Hv50k-2016-26824	1H	367344320	C	T	C	C	Bowman	C	monomorphic
SCRI_RS_221609	1H	367456192	G	T	G	G	Bowman	G	monomorphic
JHI-Hv50k-2016-26859	1H	367457120	G	A	G	G	Bowman	G	monomorphic
JHI-Hv50k-2016-26888	1H	368820608	A	G	A	A	Bowman	A	monomorphic
JHI-Hv50k-2016-26890	1H	368821856	G	A	G	G	Bowman	G	monomorphic
JHI-Hv50k-2016-26905	1H	369094496	C	C	C	C	monomorphic	C	monomorphic
JHI-Hv50k-2016-26918	1H	369364960	G	G	G	G	monomorphic	G	monomorphic
JHI-Hv50k-2016-26930	1H	370100000	T	T	T	T	monomorphic	T	monomorphic
JHI-Hv50k-2016-26939	1H	370565376	G	G	G	G	monomorphic	G	monomorphic
JHI-Hv50k-2016-26957	1H	370588032	G	G	G	G	monomorphic	G	monomorphic
JHI-Hv50k-2016-26964	1H	371326400	C	C	C	C	monomorphic	C	monomorphic
JHI-Hv50k-2016-26966	1H	371367104	T	T	T	T	monomorphic	T	monomorphic
JHI-Hv50k-2016-26982	1H	371702272	T	T	T	T	monomorphic	T	monomorphic
JHI-Hv50k-2016-26989	1H	372290336	G	G	G	G	monomorphic	G	monomorphic
JHI-Hv50k-2016-27002	1H	372664480	A	A	A	A	monomorphic	A	monomorphic
JHI-Hv50k-2016-27008	1H	372852352	C	G	C	C	Bowman	C	monomorphic
JHI-Hv50k-2016-27013	1H	372959232	C	T	C	C	Bowman	C	monomorphic
JHI-Hv50k-2016-27021	1H	372998592	G	A	G	G	Bowman	G	monomorphic
JHI-Hv50k-2016-27040	1H	373428640	C	C	C	C	monomorphic	C	monomorphic
JHI-Hv50k-2016-27050	1H	373728896	A	G	A	A	Bowman	A	monomorphic
JHI-Hv50k-2016-27089	1H	374659168	A	G	A	A	Bowman	A	monomorphic
JHI-Hv50k-2016-27127	1H	375075328	C	T	C	C	Bowman	C	monomorphic
JHI-Hv50k-2016-27205	1H	375618720	A	T	A	A	Bowman	A	monomorphic
JHI-Hv50k-2016-27240	1H	375901056	T	C	T	T	Bowman	T	monomorphic
JHI-Hv50k-2016-27275	1H	375912128	G	A	G	G	Bowman	G	monomorphic
JHI-Hv50k-2016-27365	1H	376377088	C	T	C	C	Bowman	C	monomorphic
JHI-Hv50k-2016-27416	1H	376489280	T	T	T	T	monomorphic	T	monomorphic
JHI-Hv50k-2016-27468	1H	376871072	A	G	A	A	Bowman	A	monomorphic
JHI-Hv50k-2016-27479	1H	377076288	T	T	T	T	monomorphic	T	monomorphic
JHI-Hv50k-2016-27498	1H	377084288	G	G	G	G	monomorphic	G	monomorphic
JHI-Hv50k-2016-27514	1H	377360448	G	T	G	G	Bowman	G	monomorphic
SCRI_RS_118168	1H	377585376	A	T	A	A	Bowman	A	monomorphic
JHI-Hv50k-2016-27562	1H	378191840	A	T	A	A	Bowman	A	monomorphic
JHI-Hv50k-2016-27563	1H	378192992	C	A	C	C	Bowman	C	monomorphic
JHI-Hv50k-2016-27566	1H	378441696	G	A	G	G	Bowman	G	monomorphic
JHI-Hv50k-2016-27571	1H	378884448	G	A	G	G	Bowman	G	monomorphic
JHI-Hv50k-2016-27619	1H	379469472	C	T	C	C	Bowman	C	monomorphic
JHI-Hv50k-2016-27637	1H	379594624	C	T	C	C	Bowman	C	monomorphic
JHI-Hv50k-2016-27651	1H	379648256	C	T	C	C	Bowman	C	monomorphic
JHI-Hv50k-2016-27680	1H	380089056	A	G	A	A	Bowman	A	monomorphic
JHI-Hv50k-2016-27700	1H	380276448	C	T	C	C	Bowman	C	monomorphic
JHI-Hv50k-2016-27713	1H	380287520	G	T	G	G	Bowman	G	monomorphic
JHI-Hv50k-2016-27727	1H	380633440	C	T	C	C	Bowman	C	monomorphic
JHI-Hv50k-2016-27737	1H	380767232	A	G	A	A	Bowman	A	monomorphic
JHI-Hv50k-2016-27738	1H	380767392	T	A	T	T	Bowman	T	monomorphic
SCRI_RS_148600	1H	380771328	G	A	G	G	Bowman	G	monomorphic
JHI-Hv50k-2016-27759	1H	380773152	G	G	G	G	monomorphic	G	monomorphic
JHI-Hv50k-2016-27761	1H	380773536	T	C	T	T	Bowman	T	monomorphic
JHI-Hv50k-2016-27768	1H	380779168	A	G	A	A	Bowman	A	monomorphic
JHI-Hv50k-2016-27785	1H	380927808	A	G	A	A	Bowman	A	monomorphic
JHI-Hv50k-2016-27787	1H	380927936	A	C	A	A	Bowman	A	monomorphic
JHI-Hv50k-2016-27805	1H	381206784	G	T	G	G	Bowman	G	monomorphic
JHI-Hv50k-2016-27806	1H	381207744	G	A	G	G	Bowman	G	monomorphic
JHI-Hv50k-2016-27810	1H	381208672	T	G	T	T	Bowman	T	monomorphic
JHI-Hv50k-2016-27829	1H	381314240	G	G	G	G	monomorphic	G	monomorphic
JHI-Hv50k-2016-27837	1H	381320832	G	G	G	G	monomorphic	G	monomorphic
JHI-Hv50k-2016-27841	1H	381324192	T	T	T	T	monomorphic	T	monomorphic
JHI-Hv50k-2016-27862	1H	382301536	C	C	C	C	monomorphic	C	monomorphic
JHI-Hv50k-2016-27864	1H	382304096	T	T	T	T	monomorphic	T	monomorphic
JHI-Hv50k-2016-27868	1H	382412832	A	A	A	A	monomorphic	A	monomorphic
JHI-Hv50k-2016-27873	1H	382646304	A	A	A	A	monomorphic	A	monomorphic
SCRI_RS_198546	1H	383207520	C	C	C	C	monomorphic	C	monomorphic
JHI-Hv50k-2016-27889	1H	383460928	T	T	T	T	monomorphic	T	monomorphic
JHI-Hv50k-2016-27903	1H	383777344	T	T	T	T	monomorphic	T	monomorphic
JHI-Hv50k-2016-27916	1H	383879104	G	G	G	G	monomorphic	G	monomorphic
JHI-Hv50k-2016-27921	1H	384025248	C	C	C	C	monomorphic	C	monomorphic
JHI-Hv50k-2016-27929	1H	384254560	C	C	C	C	monomorphic	C	monomorphic
SCRI_RS_14834	1H	384255136	A	A	A	A	monomorphic	A	monomorphic
JHI-Hv50k-2016-27941	1H	384616416	T	T	T	T	monomorphic	T	monomorphic
JHI-Hv50k-2016-27948	1H	384885696	G	G	G	G	monomorphic	G	monomorphic
JHI-Hv50k-2016-27954	1H	385341376	G	G	G	G	monomorphic	G	monomorphic
JHI-Hv50k-2016-27961	1H	385659744	C	C	C	C	monomorphic	C	monomorphic
JHI-Hv50k-2016-27968	1H	385757312	A	A	A	A	monomorphic	A	monomorphic
JHI-Hv50k-2016-28014	1H	386191072	G	G	G	G	monomorphic	G	monomorphic
SCRI_RS_13428	1H	388209472	A	A	A	A	monomorphic	A	monomorphic
JHI-Hv50k-2016-28052	1H	393972544	C	C	C	C	monomorphic	C	monomorphic
JHI-Hv50k-2016-28053	1H	394001184	A	A	A	A	monomorphic	A	monomorphic
JHI-Hv50k-2016-28056	1H	394165184	G	G	G	G	monomorphic	G	monomorphic
JHI-Hv50k-2016-28062	1H	394166496	T	T	T	T	monomorphic	T	monomorphic
JHI-Hv50k-2016-28073	1H	394196032	G	G	G	G	monomorphic	G	monomorphic
SCRI_RS_161643	1H	394199136	C	C	C	C	monomorphic	C	monomorphic
JHI-Hv50k-2016-28094	1H	394415104	T	T	T	T	monomorphic	T	monomorphic
JHI-Hv50k-2016-28123	1H	394739840	T	T	T	T	monomorphic	T	monomorphic
JHI-Hv50k-2016-28125	1H	394740416	A	A	A	A	monomorphic	A	monomorphic
JHI-Hv50k-2016-28138	1H	394786592	T	T	T	T	monomorphic	T	monomorphic
JHI-Hv50k-2016-28171	1H	394998016	C	C	C	C	monomorphic	C	monomorphic
JHI-Hv50k-2016-28209	1H	396314304	T	T	T	T	monomorphic	T	monomorphic
JHI-Hv50k-2016-28210	1H	396314336	C	C	C	C	monomorphic	C	monomorphic
JHI-Hv50k-2016-28218	1H	396316640	C	C	C	C	monomorphic	C	monomorphic
JHI-Hv50k-2016-28251	1H	396909152	C	C	C	C	monomorphic	C	monomorphic
JHI-Hv50k-2016-28257	1H	397043424	A	A	A	A	monomorphic	A	monomorphic
JHI-Hv50k-2016-28271	1H	397049440	G	G	G	G	monomorphic	G	monomorphic
JHI-Hv50k-2016-28274	1H	397051584	C	C	C	C	monomorphic	C	monomorphic
JHI-Hv50k-2016-28287	1H	397167328	G	G	G	G	monomorphic	G	monomorphic
JHI-Hv50k-2016-28314	1H	398280032	T	T	T	T	monomorphic	T	monomorphic
JHI-Hv50k-2016-28315	1H	398280128	C	C	C	C	monomorphic	C	monomorphic
JHI-Hv50k-2016-28331	1H	398753152	A	A	A	A	monomorphic	A	monomorphic
JHI-Hv50k-2016-28364	1H	399499904	G	G	G	G	monomorphic	G	monomorphic
JHI-Hv50k-2016-28380	1H	401043680	A	A	A	A	monomorphic	A	monomorphic
JHI-Hv50k-2016-28416	1H	401233536	A	A	A	A	monomorphic	A	monomorphic
JHI-Hv50k-2016-28435	1H	401525344	C	C	C	C	monomorphic	C	monomorphic
JHI-Hv50k-2016-28456	1H	401543136	T	T	T	T	monomorphic	T	monomorphic
JHI-Hv50k-2016-28482	1H	401872704	T	T	T	T	monomorphic	T	monomorphic
JHI-Hv50k-2016-28487	1H	401878368	A	A	A	A	monomorphic	A	monomorphic
JHI-Hv50k-2016-28495	1H	401882208	T	T	T	T	monomorphic	T	monomorphic
JHI-Hv50k-2016-28497	1H	401883424	G	G	G	G	monomorphic	G	monomorphic
JHI-Hv50k-2016-28505	1H	401885536	T	T	T	T	monomorphic	T	monomorphic
JHI-Hv50k-2016-28506	1H	401887200	A	A	A	A	monomorphic	A	monomorphic
JHI-Hv50k-2016-28548	1H	402287232	G	G	G	G	monomorphic	G	monomorphic
JHI-Hv50k-2016-28566	1H	402308096	G	G	G	G	monomorphic	G	monomorphic
JHI-Hv50k-2016-28572	1H	402308864	G	G	G	G	monomorphic	G	monomorphic
JHI-Hv50k-2016-28600	1H	402679840	C	C	C	C	monomorphic	C	monomorphic
JHI-Hv50k-2016-28631	1H	402794080	C	C	C	C	monomorphic	C	monomorphic
JHI-Hv50k-2016-28635	1H	402794368	G	G	G	G	monomorphic	G	monomorphic
JHI-Hv50k-2016-28716	1H	402965728	G	G	G	G	monomorphic	G	monomorphic
JHI-Hv50k-2016-28720	1H	402969824	T	T	T	T	monomorphic	T	monomorphic
JHI-Hv50k-2016-28721	1H	402969952	C	C	C	C	monomorphic	C	monomorphic
JHI-Hv50k-2016-28732	1H	403273312	T	T	T	T	monomorphic	T	monomorphic
JHI-Hv50k-2016-28733	1H	403273440	A	A	A	A	monomorphic	A	monomorphic
JHI-Hv50k-2016-28734	1H	403274432	C	C	C	C	monomorphic	C	monomorphic
JHI-Hv50k-2016-28743	1H	403278560	C	C	C	C	monomorphic	C	monomorphic
JHI-Hv50k-2016-28745	1H	403280288	G	G	G	G	monomorphic	G	monomorphic
JHI-Hv50k-2016-28763	1H	403286048	T	T	T	T	monomorphic	T	monomorphic
JHI-Hv50k-2016-28765	1H	403286208	A	A	A	A	monomorphic	A	monomorphic
JHI-Hv50k-2016-28826	1H	403308160	T	T	T	T	monomorphic	T	monomorphic
JHI-Hv50k-2016-28834	1H	403329216	C	C	C	C	monomorphic	C	monomorphic
JHI-Hv50k-2016-28880	1H	404444128	A	A	A	A	monomorphic	A	monomorphic
JHI-Hv50k-2016-28956	1H	404896000	A	A	A	A	monomorphic	A	monomorphic
JHI-Hv50k-2016-29000	1H	404905056	G	G	G	G	monomorphic	G	monomorphic
JHI-Hv50k-2016-29011	1H	404909152	T	T	T	T	monomorphic	T	monomorphic
JHI-Hv50k-2016-29015	1H	404909952	A	A	A	A	monomorphic	A	monomorphic
JHI-Hv50k-2016-29031	1H	404914368	A	A	A	A	monomorphic	A	monomorphic
JHI-Hv50k-2016-29039	1H	404915680	T	T	T	T	monomorphic	T	monomorphic
JHI-Hv50k-2016-29053	1H	405052640	G	G	G	G	monomorphic	G	monomorphic
JHI-Hv50k-2016-29056	1H	405063456	T	T	T	T	monomorphic	T	monomorphic
JHI-Hv50k-2016-29135	1H	405717440	G	G	G	G	monomorphic	G	monomorphic
JHI-Hv50k-2016-29136	1H	405717696	A	A	A	A	monomorphic	A	monomorphic
SCRI_RS_147371	1H	406155264	T	C	C	T	Bowman	T	Bowman
JHI-Hv50k-2016-29153	1H	406203584	C	C	C	C	monomorphic	C	monomorphic
JHI-Hv50k-2016-29162	1H	406205088	C	C	C	C	monomorphic	C	monomorphic
JHI-Hv50k-2016-29177	1H	406338496	T	T	T	T	monomorphic	T	monomorphic
JHI-Hv50k-2016-29181	1H	406338752	G	G	G	G	monomorphic	G	monomorphic
JHI-Hv50k-2016-29207	1H	406371680	A	A	A	A	monomorphic	A	monomorphic
JHI-Hv50k-2016-29216	1H	406402656	C	C	C	C	monomorphic	C	monomorphic
JHI-Hv50k-2016-29220	1H	406525984	A	A	A	A	monomorphic	A	monomorphic
JHI-Hv50k-2016-29224	1H	406530304	T	T	T	T	monomorphic	T	monomorphic
JHI-Hv50k-2016-29236	1H	406535168	A	A	A	A	monomorphic	A	monomorphic
JHI-Hv50k-2016-29255	1H	406622912	G	G	G	G	monomorphic	G	monomorphic
JHI-Hv50k-2016-29259	1H	406623616	A	A	A	A	monomorphic	A	monomorphic
JHI-Hv50k-2016-29271	1H	406711264	C	C	C	C	monomorphic	C	monomorphic
JHI-Hv50k-2016-29272	1H	406711328	G	G	G	G	monomorphic	G	monomorphic
JHI-Hv50k-2016-29288	1H	406994560	C	C	C	C	monomorphic	C	monomorphic
JHI-Hv50k-2016-29301	1H	407002816	C	C	C	C	monomorphic	C	monomorphic
JHI-Hv50k-2016-29333	1H	407348864	G	G	G	G	monomorphic	G	monomorphic
JHI-Hv50k-2016-29418	1H	408787840	C	C	C	C	monomorphic	C	monomorphic
JHI-Hv50k-2016-29419	1H	408787968	T	T	T	T	monomorphic	T	monomorphic
JHI-Hv50k-2016-29420	1H	408788192	C	C	C	C	monomorphic	C	monomorphic
JHI-Hv50k-2016-29421	1H	408788608	T	T	T	T	monomorphic	T	monomorphic
JHI-Hv50k-2016-29422	1H	408788672	C	C	C	C	monomorphic	C	monomorphic
JHI-Hv50k-2016-29425	1H	408789280	G	G	G	G	monomorphic	G	monomorphic
JHI-Hv50k-2016-29428	1H	408789472	C	C	C	C	monomorphic	C	monomorphic
JHI-Hv50k-2016-29432	1H	408789728	G	G	G	G	monomorphic	G	monomorphic
JHI-Hv50k-2016-29433	1H	408789792	C	C	C	C	monomorphic	C	monomorphic
JHI-Hv50k-2016-29434	1H	408789856	G	G	G	G	monomorphic	G	monomorphic
JHI-Hv50k-2016-29435	1H	408790048	T	T	T	T	monomorphic	T	monomorphic
JHI-Hv50k-2016-29468	1H	408926368	A	A	A	A	monomorphic	A	monomorphic
JHI-Hv50k-2016-29481	1H	408929664	C	C	C	C	monomorphic	C	monomorphic
JHI-Hv50k-2016-29504	1H	409307968	C	C	C	C	monomorphic	C	monomorphic
JHI-Hv50k-2016-29539	1H	409506528	T	T	T	T	monomorphic	T	monomorphic
JHI-Hv50k-2016-29552	1H	409518880	C	C	C	C	monomorphic	C	monomorphic
JHI-Hv50k-2016-29574	1H	409820928	A	A	A	A	monomorphic	A	monomorphic
JHI-Hv50k-2016-29600	1H	410005600	C	C	C	C	monomorphic	C	monomorphic
JHI-Hv50k-2016-29603	1H	410006112	A	A	A	A	monomorphic	A	monomorphic
JHI-Hv50k-2016-29604	1H	410006368	G	G	G	G	monomorphic	G	monomorphic
JHI-Hv50k-2016-29605	1H	410006432	T	T	T	T	monomorphic	T	monomorphic
JHI-Hv50k-2016-29607	1H	410006560	A	A	A	A	monomorphic	A	monomorphic
JHI-Hv50k-2016-29663	1H	410433088	G	G	A	G	monomorphic	G	Bowman
SCRI_RS_1445	1H	410433536	C	C	T	C	monomorphic	C	Bowman
JHI-Hv50k-2016-29680	1H	410438752	G	G	T	G	monomorphic	G	Bowman
JHI-Hv50k-2016-29690	1H	410772672	G	G	A	G	monomorphic	G	Bowman
SCRI_RS_207335	1H	410774432	C	C	T	C	monomorphic	C	Bowman
JHI-Hv50k-2016-29735	1H	410865696	G	G	C	G	monomorphic	G	Bowman
JHI-Hv50k-2016-29753	1H	411147104	A	A	T	A	monomorphic	A	Bowman
SCRI_RS_100503	1H	411148896	T	T	C	T	monomorphic	T	Bowman
JHI-Hv50k-2016-29770	1H	411797632	T	T	T	T	monomorphic	T	monomorphic
JHI-Hv50k-2016-29780	1H	412354144	G	G	G	G	monomorphic	G	monomorphic
JHI-Hv50k-2016-29782	1H	412354624	C	C	C	C	monomorphic	C	monomorphic
JHI-Hv50k-2016-29796	1H	412365600	C	C	C	C	monomorphic	C	monomorphic
JHI-Hv50k-2016-29798	1H	412367360	A	A	A	A	monomorphic	A	monomorphic
JHI-Hv50k-2016-29827	1H	412709056	A	A	A	A	monomorphic	A	monomorphic
JHI-Hv50k-2016-29828	1H	412709088	T	T	T	T	monomorphic	T	monomorphic
JHI-Hv50k-2016-29837	1H	413189248	G	G	G	G	monomorphic	G	monomorphic
JHI-Hv50k-2016-29845	1H	413475456	T	T	T	T	monomorphic	T	monomorphic
JHI-Hv50k-2016-29848	1H	413475936	G	G	G	G	monomorphic	G	monomorphic
JHI-Hv50k-2016-29849	1H	413476192	G	G	G	G	monomorphic	G	monomorphic
JHI-Hv50k-2016-29861	1H	413586560	G	G	G	G	monomorphic	G	monomorphic
JHI-Hv50k-2016-29875	1H	413955008	A	A	A	A	monomorphic	A	monomorphic
JHI-Hv50k-2016-29876	1H	413955200	A	A	A	A	monomorphic	A	monomorphic
JHI-Hv50k-2016-29881	1H	413956032	C	C	C	C	monomorphic	C	monomorphic
JHI-Hv50k-2016-29941	1H	414058560	C	C	C	C	monomorphic	C	monomorphic
SCRI_RS_138118	1H	414058624	T	T	C	T	monomorphic	T	Bowman
SCRI_RS_201072	1H	414060768	G	G	C	G	monomorphic	G	Bowman
SCRI_RS_165072	1H	414061664	T	T	C	T	monomorphic	T	Bowman
JHI-Hv50k-2016-29988	1H	414237792	G	G	G	G	monomorphic	G	monomorphic
JHI-Hv50k-2016-29990	1H	414238048	T	T	T	T	monomorphic	T	monomorphic
JHI-Hv50k-2016-30022	1H	414511360	T	T	T	T	monomorphic	T	monomorphic
SCRI_RS_225107	1H	414865856	C	C	T	C	monomorphic	C	Bowman
JHI-Hv50k-2016-30044	1H	414866624	C	C	T	C	monomorphic	C	Bowman
JHI-Hv50k-2016-30068	1H	415009376	A	A	A	A	monomorphic	A	monomorphic
SCRI_RS_207081	1H	415035072	T	T	C	T	monomorphic	T	Bowman
JHI-Hv50k-2016-30102	1H	415036320	G	G	A	G	monomorphic	G	Bowman
SCRI_RS_145305	1H	415042752	A	A	C	A	monomorphic	A	Bowman
JHI-Hv50k-2016-30124	1H	415043136	A	A	A	A	monomorphic	A	monomorphic
SCRI_RS_213455	1H	415225472	G	G	T	G	monomorphic	G	Bowman
JHI-Hv50k-2016-30141	1H	415362048	A	A	A	A	monomorphic	A	monomorphic
JHI-Hv50k-2016-30148	1H	415362944	C	C	A	C	monomorphic	C	Bowman
JHI-Hv50k-2016-30162	1H	415364576	T	T	C	T	monomorphic	T	Bowman
JHI-Hv50k-2016-30181	1H	415469728	A	A	A	A	monomorphic	A	monomorphic
JHI-Hv50k-2016-30261	1H	416870464	C	C	C	C	monomorphic	C	monomorphic
JHI-Hv50k-2016-30275	1H	417154880	G	G	G	G	monomorphic	G	monomorphic
JHI-Hv50k-2016-30276	1H	417155072	C	C	C	C	monomorphic	C	monomorphic
JHI-Hv50k-2016-30277	1H	417155072	G	G	G	G	monomorphic	G	monomorphic
JHI-Hv50k-2016-30279	1H	417155264	G	G	G	G	monomorphic	G	monomorphic
JHI-Hv50k-2016-30337	1H	418398592	A	A	A	A	monomorphic	A	monomorphic
JHI-Hv50k-2016-30342	1H	418399008	G	G	G	G	monomorphic	G	monomorphic
JHI-Hv50k-2016-30353	1H	418495392	G	G	G	G	monomorphic	G	monomorphic
JHI-Hv50k-2016-30384	1H	418518912	C	C	C	C	monomorphic	C	monomorphic
JHI-Hv50k-2016-30407	1H	418520608	A	A	A	A	monomorphic	A	monomorphic
JHI-Hv50k-2016-30408	1H	418520736	A	A	A	A	monomorphic	A	monomorphic
JHI-Hv50k-2016-30410	1H	418520800	A	A	A	A	monomorphic	A	monomorphic
JHI-Hv50k-2016-30413	1H	418521152	G	G	G	G	monomorphic	G	monomorphic
JHI-Hv50k-2016-30414	1H	418521504	T	T	T	T	monomorphic	T	monomorphic
JHI-Hv50k-2016-30415	1H	418522144	G	G	G	G	monomorphic	G	monomorphic
JHI-Hv50k-2016-30416	1H	418522176	G	G	G	G	monomorphic	G	monomorphic
JHI-Hv50k-2016-30421	1H	418524448	A	A	A	A	monomorphic	A	monomorphic
JHI-Hv50k-2016-30422	1H	418524480	T	T	T	T	monomorphic	T	monomorphic
JHI-Hv50k-2016-30423	1H	418524672	G	G	G	G	monomorphic	G	monomorphic
JHI-Hv50k-2016-30436	1H	418581952	G	G	G	G	monomorphic	G	monomorphic
JHI-Hv50k-2016-30466	1H	418861056	G	G	G	G	monomorphic	G	monomorphic
JHI-Hv50k-2016-30479	1H	418910464	T	T	T	T	monomorphic	T	monomorphic
JHI-Hv50k-2016-30480	1H	418910912	A	A	A	A	monomorphic	A	monomorphic
JHI-Hv50k-2016-30491	1H	418913056	T	T	T	T	monomorphic	T	monomorphic
JHI-Hv50k-2016-30536	1H	418993152	T	T	G	T	monomorphic	T	Bowman
JHI-Hv50k-2016-30669	1H	419028096	G	G	A	G	monomorphic	G	Bowman
JHI-Hv50k-2016-30672	1H	419028224	A	A	C	A	monomorphic	A	Bowman
JHI-Hv50k-2016-30673	1H	419028288	C	C	T	C	monomorphic	C	Bowman
JHI-Hv50k-2016-30674	1H	419028352	G	G	T	G	monomorphic	G	Bowman
JHI-Hv50k-2016-30729	1H	419035680	T	T	C	T	monomorphic	T	Bowman
JHI-Hv50k-2016-30776	1H	419383488	G	G	A	G	monomorphic	G	Bowman
JHI-Hv50k-2016-30793	1H	419585824	C	C	C	C	monomorphic	C	monomorphic
JHI-Hv50k-2016-30803	1H	419765504	T	T	T	T	monomorphic	T	monomorphic
JHI-Hv50k-2016-30804	1H	419765728	C	C	T	C	monomorphic	C	Bowman
JHI-Hv50k-2016-30821	1H	419782112	C	C	T	C	monomorphic	C	Bowman
JHI-Hv50k-2016-30856	1H	420002624	T	T	C	T	monomorphic	T	Bowman
JHI-Hv50k-2016-30859	1H	420002944	C	C	C	C	monomorphic	C	monomorphic
JHI-Hv50k-2016-30876	1H	420008160	C	C	C	C	monomorphic	C	monomorphic
JHI-Hv50k-2016-30877	1H	420008224	T	T	C	T	monomorphic	T	Bowman
JHI-Hv50k-2016-30878	1H	420008320	G	G	C	G	monomorphic	G	Bowman
JHI-Hv50k-2016-30879	1H	420008544	T	T	T	T	monomorphic	T	monomorphic
JHI-Hv50k-2016-30881	1H	420068672	T	T	G	T	monomorphic	T	Bowman
JHI-Hv50k-2016-30897	1H	420230944	G	G	A	G	monomorphic	G	Bowman
JHI-Hv50k-2016-30937	1H	420360224	G	G	G	G	monomorphic	G	monomorphic
JHI-Hv50k-2016-30938	1H	420360352	C	C	C	C	monomorphic	C	monomorphic
SCRI_RS_152795	1H	420364480	A	A	G	A	monomorphic	A	Bowman
JHI-Hv50k-2016-30978	1H	420570528	C	C	T	C	monomorphic	C	Bowman
JHI-Hv50k-2016-30987	1H	420571808	A	A	G	A	monomorphic	A	Bowman
JHI-Hv50k-2016-30991	1H	420574944	T	T	T	T	monomorphic	T	monomorphic
JHI-Hv50k-2016-30997	1H	420577280	G	G	A	G	monomorphic	G	Bowman
JHI-Hv50k-2016-31006	1H	420580288	A	A	G	A	monomorphic	A	Bowman
JHI-Hv50k-2016-31007	1H	420580352	A	A	G	A	monomorphic	A	Bowman
JHI-Hv50k-2016-31018	1H	420656672	C	C	G	C	monomorphic	C	Bowman
JHI-Hv50k-2016-31051	1H	421228128	T	T	T	T	monomorphic	T	monomorphic
JHI-Hv50k-2016-31052	1H	421228352	A	A	A	A	monomorphic	A	monomorphic
JHI-Hv50k-2016-31053	1H	421688736	T	T	T	T	monomorphic	T	monomorphic
JHI-Hv50k-2016-31062	1H	421701312	C	C	C	C	monomorphic	C	monomorphic
JHI-Hv50k-2016-31063	1H	421701472	T	T	T	T	monomorphic	T	monomorphic
JHI-Hv50k-2016-31075	1H	421969056	T	T	T	T	monomorphic	T	monomorphic
JHI-Hv50k-2016-31090	1H	422179264	A	A	A	A	monomorphic	A	monomorphic
JHI-Hv50k-2016-31100	1H	422189376	G	G	G	G	monomorphic	G	monomorphic
JHI-Hv50k-2016-31138	1H	422288960	T	T	T	T	monomorphic	T	monomorphic
JHI-Hv50k-2016-31141	1H	422289312	C	C	C	C	monomorphic	C	monomorphic
JHI-Hv50k-2016-31167	1H	422565120	A	A	A	A	monomorphic	A	monomorphic
JHI-Hv50k-2016-31168	1H	422565632	T	T	T	T	monomorphic	T	monomorphic
JHI-Hv50k-2016-31169	1H	422565984	G	G	G	G	monomorphic	G	monomorphic
JHI-Hv50k-2016-31184	1H	422892640	C	C	C	C	monomorphic	C	monomorphic
JHI-Hv50k-2016-31204	1H	423117440	T	T	T	T	monomorphic	T	monomorphic
JHI-Hv50k-2016-31217	1H	423129568	C	C	C	C	monomorphic	C	monomorphic
JHI-Hv50k-2016-31221	1H	423133824	T	T	T	T	monomorphic	T	monomorphic
JHI-Hv50k-2016-31237	1H	423216640	A	A	A	A	monomorphic	A	monomorphic
JHI-Hv50k-2016-31239	1H	423216704	A	A	A	A	monomorphic	A	monomorphic
JHI-Hv50k-2016-31244	1H	423216800	G	G	G	G	monomorphic	G	monomorphic
JHI-Hv50k-2016-31245	1H	423216864	C	C	C	C	monomorphic	C	monomorphic
JHI-Hv50k-2016-31248	1H	423216928	T	T	T	T	monomorphic	T	monomorphic
JHI-Hv50k-2016-31270	1H	423323552	T	T	T	T	monomorphic	T	monomorphic
JHI-Hv50k-2016-31277	1H	423328384	T	T	T	T	monomorphic	T	monomorphic
JHI-Hv50k-2016-31278	1H	423328480	T	T	T	T	monomorphic	T	monomorphic
JHI-Hv50k-2016-31279	1H	423328576	G	G	G	G	monomorphic	G	monomorphic
JHI-Hv50k-2016-31282	1H	423328672	C	C	C	C	monomorphic	C	monomorphic
JHI-Hv50k-2016-31283	1H	423328832	A	A	A	A	monomorphic	A	monomorphic
JHI-Hv50k-2016-31297	1H	423397536	A	A	A	A	monomorphic	A	monomorphic
JHI-Hv50k-2016-31310	1H	423404736	T	T	T	T	monomorphic	T	monomorphic
JHI-Hv50k-2016-31323	1H	423924416	C	C	C	C	monomorphic	C	monomorphic
JHI-Hv50k-2016-31326	1H	424145536	C	C	T	C	monomorphic	C	Bowman
JHI-Hv50k-2016-31327	1H	424146496	T	T	T	T	monomorphic	T	monomorphic
JHI-Hv50k-2016-31328	1H	424146592	C	C	C	C	monomorphic	C	monomorphic
JHI-Hv50k-2016-31330	1H	424470432	C	C	C	C	monomorphic	C	monomorphic
JHI-Hv50k-2016-31332	1H	424602432	T	T	T	T	monomorphic	T	monomorphic
JHI-Hv50k-2016-31333	1H	424602944	T	T	T	T	monomorphic	T	monomorphic
JHI-Hv50k-2016-31338	1H	424825024	A	A	A	A	monomorphic	A	monomorphic
JHI-Hv50k-2016-31358	1H	425499904	C	C	C	C	monomorphic	C	monomorphic
JHI-Hv50k-2016-31367	1H	425510048	G	G	G	G	monomorphic	G	monomorphic
JHI-Hv50k-2016-31384	1H	425627552	G	G	G	G	monomorphic	G	monomorphic
JHI-Hv50k-2016-31390	1H	425655552	G	G	G	G	monomorphic	G	monomorphic
JHI-Hv50k-2016-31423	1H	425802016	C	C	C	C	monomorphic	C	monomorphic
JHI-Hv50k-2016-31425	1H	425802144	T	T	T	T	monomorphic	T	monomorphic
SCRI_RS_130666	1H	425806336	C	C	C	C	monomorphic	C	monomorphic
JHI-Hv50k-2016-31495	1H	426857024	C	C	C	C	monomorphic	C	monomorphic
JHI-Hv50k-2016-31529	1H	427022208	T	T	T	T	monomorphic	T	monomorphic
JHI-Hv50k-2016-31535	1H	427025504	G	G	G	G	monomorphic	G	monomorphic
SCRI_RS_236104	1H	427095168	G	G	G	G	monomorphic	G	monomorphic
JHI-Hv50k-2016-31556	1H	427116384	A	A	A	A	monomorphic	A	monomorphic
JHI-Hv50k-2016-31576	1H	427144576	C	C	C	C	monomorphic	C	monomorphic
SCRI_RS_21483	1H	427145216	C	C	C	C	monomorphic	C	monomorphic
JHI-Hv50k-2016-31584	1H	427166112	G	G	G	G	monomorphic	G	monomorphic
JHI-Hv50k-2016-31591	1H	427167296	A	A	A	A	monomorphic	A	monomorphic
JHI-Hv50k-2016-31595	1H	427168576	T	T	T	T	monomorphic	T	monomorphic
SCRI_RS_182431	1H	427395744	G	G	G	G	monomorphic	G	monomorphic
JHI-Hv50k-2016-31636	1H	427623168	C	C	C	C	monomorphic	C	monomorphic
JHI-Hv50k-2016-31649	1H	427687616	C	C	C	C	monomorphic	C	monomorphic
JHI-Hv50k-2016-31679	1H	427856704	G	G	G	G	monomorphic	G	monomorphic
JHI-Hv50k-2016-31699	1H	427875200	G	G	G	G	monomorphic	G	monomorphic
JHI-Hv50k-2016-31702	1H	427876192	T	T	T	T	monomorphic	T	monomorphic
JHI-Hv50k-2016-31785	1H	428079232	C	C	C	C	monomorphic	C	monomorphic
JHI-Hv50k-2016-31799	1H	428220864	A	A	A	A	monomorphic	A	monomorphic
JHI-Hv50k-2016-31801	1H	428220896	T	T	T	T	monomorphic	T	monomorphic
JHI-Hv50k-2016-31802	1H	428221248	T	T	T	T	monomorphic	T	monomorphic
JHI-Hv50k-2016-31803	1H	428221248	G	G	G	G	monomorphic	G	monomorphic
JHI-Hv50k-2016-31804	1H	428221376	C	C	C	C	monomorphic	C	monomorphic
JHI-Hv50k-2016-31807	1H	428221792	C	C	C	C	monomorphic	C	monomorphic
JHI-Hv50k-2016-31808	1H	428222176	C	C	C	C	monomorphic	C	monomorphic
JHI-Hv50k-2016-31809	1H	428222432	C	C	C	C	monomorphic	C	monomorphic
JHI-Hv50k-2016-31811	1H	428222496	T	T	T	T	monomorphic	T	monomorphic
JHI-Hv50k-2016-31813	1H	428222752	T	T	T	T	monomorphic	T	monomorphic
JHI-Hv50k-2016-31814	1H	428222880	A	A	A	A	monomorphic	A	monomorphic
JHI-Hv50k-2016-31822	1H	428223776	G	G	G	G	monomorphic	G	monomorphic
JHI-Hv50k-2016-31825	1H	428224448	G	G	G	G	monomorphic	G	monomorphic
JHI-Hv50k-2016-31832	1H	428361824	T	T	T	T	monomorphic	T	monomorphic
JHI-Hv50k-2016-31835	1H	428362560	C	C	C	C	monomorphic	C	monomorphic
JHI-Hv50k-2016-31838	1H	428363616	T	T	T	T	monomorphic	T	monomorphic
JHI-Hv50k-2016-31848	1H	428365760	G	G	G	G	monomorphic	G	monomorphic
JHI-Hv50k-2016-31873	1H	428371360	G	G	G	G	monomorphic	G	monomorphic
JHI-Hv50k-2016-31892	1H	428982496	A	A	A	A	monomorphic	A	monomorphic
JHI-Hv50k-2016-31897	1H	428990336	T	T	T	T	monomorphic	T	monomorphic
JHI-Hv50k-2016-31914	1H	429224480	C	C	C	C	monomorphic	C	monomorphic
JHI-Hv50k-2016-31919	1H	429364064	G	G	G	G	monomorphic	G	monomorphic
JHI-Hv50k-2016-31948	1H	429997952	A	A	A	A	monomorphic	A	monomorphic
JHI-Hv50k-2016-32022	1H	430744832	A	A	A	A	monomorphic	A	monomorphic
JHI-Hv50k-2016-32030	1H	430860384	A	A	A	A	monomorphic	A	monomorphic
JHI-Hv50k-2016-32036	1H	430862304	C	C	C	C	monomorphic	C	monomorphic
JHI-Hv50k-2016-32095	1H	431136608	A	A	A	A	monomorphic	A	monomorphic
JHI-Hv50k-2016-32128	1H	431535808	A	A	A	A	monomorphic	A	monomorphic
JHI-Hv50k-2016-32129	1H	431535840	T	T	T	T	monomorphic	T	monomorphic
JHI-Hv50k-2016-32132	1H	431536064	C	C	C	C	monomorphic	C	monomorphic
JHI-Hv50k-2016-32133	1H	431536128	C	C	C	C	monomorphic	C	monomorphic
JHI-Hv50k-2016-32138	1H	431537888	A	A	A	A	monomorphic	A	monomorphic
JHI-Hv50k-2016-32146	1H	431804352	C	C	C	C	monomorphic	C	monomorphic
JHI-Hv50k-2016-32148	1H	431805440	G	G	G	G	monomorphic	G	monomorphic
JHI-Hv50k-2016-32151	1H	431806080	C	C	C	C	monomorphic	C	monomorphic
JHI-Hv50k-2016-32152	1H	431806368	G	G	G	G	monomorphic	G	monomorphic
JHI-Hv50k-2016-32153	1H	431806528	C	T	C	C	Bowman	C	monomorphic
JHI-Hv50k-2016-32154	1H	431806560	T	T	T	T	monomorphic	T	monomorphic
JHI-Hv50k-2016-32155	1H	431807136	G	G	G	G	monomorphic	G	monomorphic
JHI-Hv50k-2016-32176	1H	431924064	G	G	G	G	monomorphic	G	monomorphic
JHI-Hv50k-2016-32220	1H	431957280	T	T	T	T	monomorphic	T	monomorphic
JHI-Hv50k-2016-32221	1H	431957408	T	T	T	T	monomorphic	T	monomorphic
JHI-Hv50k-2016-32222	1H	431957440	G	G	G	G	monomorphic	G	monomorphic
JHI-Hv50k-2016-32248	1H	431969216	T	T	T	T	monomorphic	T	monomorphic
SCRI_RS_237999	1H	431987776	G	G	G	G	monomorphic	G	monomorphic
JHI-Hv50k-2016-32372	1H	432227584	G	G	G	G	monomorphic	G	monomorphic
JHI-Hv50k-2016-32383	1H	432246624	G	G	G	G	monomorphic	G	monomorphic
JHI-Hv50k-2016-32385	1H	432246784	A	A	A	A	monomorphic	A	monomorphic
JHI-Hv50k-2016-32394	1H	432304736	A	A	A	A	monomorphic	A	monomorphic
JHI-Hv50k-2016-32395	1H	432304960	C	C	C	C	monomorphic	C	monomorphic
SCRI_RS_118785	1H	432305888	C	C	C	C	monomorphic	C	monomorphic
JHI-Hv50k-2016-32421	1H	432519456	T	T	T	T	monomorphic	T	monomorphic
JHI-Hv50k-2016-32422	1H	432519808	T	T	T	T	monomorphic	T	monomorphic
JHI-Hv50k-2016-32457	1H	432719072	G	G	G	G	monomorphic	G	monomorphic
JHI-Hv50k-2016-32466	1H	432894720	A	A	A	A	monomorphic	A	monomorphic
JHI-Hv50k-2016-32468	1H	432896800	C	C	C	C	monomorphic	C	monomorphic
JHI-Hv50k-2016-32472	1H	432921120	G	G	G	G	monomorphic	G	monomorphic
SCRI_RS_2945	1H	433181024	C	C	C	C	monomorphic	C	monomorphic
JHI-Hv50k-2016-32488	1H	433181664	T	T	T	T	monomorphic	T	monomorphic
JHI-Hv50k-2016-32539	1H	433524224	A	A	A	A	monomorphic	A	monomorphic
JHI-Hv50k-2016-32546	1H	433687680	C	C	C	C	monomorphic	C	monomorphic
JHI-Hv50k-2016-32560	1H	433688928	C	C	C	C	monomorphic	C	monomorphic
JHI-Hv50k-2016-32562	1H	433690272	C	C	C	C	monomorphic	C	monomorphic
JHI-Hv50k-2016-32582	1H	433915712	G	G	G	G	monomorphic	G	monomorphic
JHI-Hv50k-2016-32584	1H	433923776	C	C	C	C	monomorphic	C	monomorphic
JHI-Hv50k-2016-32587	1H	433923840	A	A	A	A	monomorphic	A	monomorphic
JHI-Hv50k-2016-32597	1H	434047584	G	G	G	G	monomorphic	G	monomorphic
JHI-Hv50k-2016-32598	1H	434047616	T	T	T	T	monomorphic	T	monomorphic
JHI-Hv50k-2016-32599	1H	434047680	T	T	T	T	monomorphic	T	monomorphic
JHI-Hv50k-2016-32600	1H	434047872	A	A	A	A	monomorphic	A	monomorphic
JHI-Hv50k-2016-32619	1H	434443808	G	G	G	G	monomorphic	G	monomorphic
JHI-Hv50k-2016-32631	1H	434447616	G	G	G	G	monomorphic	G	monomorphic
JHI-Hv50k-2016-32633	1H	434448032	G	G	G	G	monomorphic	G	monomorphic
JHI-Hv50k-2016-32691	1H	434874272	C	C	C	C	monomorphic	C	monomorphic
SCRI_RS_12873	1H	434874656	G	G	G	G	monomorphic	G	monomorphic
JHI-Hv50k-2016-32714	1H	434878624	A	A	A	A	monomorphic	A	monomorphic
JHI-Hv50k-2016-32727	1H	434888480	G	G	G	G	monomorphic	G	monomorphic
JHI-Hv50k-2016-32783	1H	434922336	T	T	T	T	monomorphic	T	monomorphic
JHI-Hv50k-2016-32814	1H	435096960	A	A	A	A	monomorphic	A	monomorphic
JHI-Hv50k-2016-32818	1H	435275072	G	G	G	G	monomorphic	G	monomorphic
JHI-Hv50k-2016-32825	1H	435326048	G	G	G	G	monomorphic	G	monomorphic
JHI-Hv50k-2016-32827	1H	435326720	C	C	C	C	monomorphic	C	monomorphic
JHI-Hv50k-2016-32856	1H	435593280	T	T	T	T	monomorphic	T	monomorphic
JHI-Hv50k-2016-32857	1H	435593440	G	G	G	G	monomorphic	G	monomorphic
JHI-Hv50k-2016-32869	1H	435642528	C	C	C	C	monomorphic	C	monomorphic
JHI-Hv50k-2016-32874	1H	435644448	T	T	T	T	monomorphic	T	monomorphic
JHI-Hv50k-2016-32880	1H	435651040	C	C	C	C	monomorphic	C	monomorphic
JHI-Hv50k-2016-32893	1H	435669632	A	A	A	A	monomorphic	A	monomorphic
JHI-Hv50k-2016-32895	1H	435670272	A	G	A	A	Bowman	A	monomorphic
JHI-Hv50k-2016-32896	1H	436007808	C	C	C	C	monomorphic	C	monomorphic
JHI-Hv50k-2016-32919	1H	436681408	G	G	G	G	monomorphic	G	monomorphic
JHI-Hv50k-2016-32931	1H	437151360	T	T	T	T	monomorphic	T	monomorphic
JHI-Hv50k-2016-32932	1H	437151520	A	A	A	A	monomorphic	A	monomorphic
JHI-Hv50k-2016-32948	1H	437164928	T	T	T	T	monomorphic	T	monomorphic
JHI-Hv50k-2016-32955	1H	437168544	G	G	G	G	monomorphic	G	monomorphic
JHI-Hv50k-2016-32962	1H	437169792	C	C	C	C	monomorphic	C	monomorphic
JHI-Hv50k-2016-32972	1H	437279456	T	T	T	T	monomorphic	T	monomorphic
JHI-Hv50k-2016-33006	1H	437345408	G	G	G	G	monomorphic	G	monomorphic
JHI-Hv50k-2016-33013	1H	437445376	A	A	A	A	monomorphic	A	monomorphic
JHI-Hv50k-2016-33015	1H	437446688	A	A	A	A	monomorphic	A	monomorphic
JHI-Hv50k-2016-33016	1H	437447168	C	C	C	C	monomorphic	C	monomorphic
JHI-Hv50k-2016-33019	1H	437448192	A	A	A	A	monomorphic	A	monomorphic
JHI-Hv50k-2016-33054	1H	438317376	C	C	C	C	monomorphic	C	monomorphic
JHI-Hv50k-2016-33055	1H	438317536	C	C	C	C	monomorphic	C	monomorphic
JHI-Hv50k-2016-33059	1H	438322592	C	C	C	C	monomorphic	C	monomorphic
JHI-Hv50k-2016-33086	1H	438893088	C	C	C	C	monomorphic	C	monomorphic
JHI-Hv50k-2016-33097	1H	439174688	G	G	G	G	monomorphic	G	monomorphic
JHI-Hv50k-2016-33099	1H	439176960	C	C	C	C	monomorphic	C	monomorphic
JHI-Hv50k-2016-33104	1H	439177728	T	T	T	T	monomorphic	T	monomorphic
JHI-Hv50k-2016-33106	1H	439178688	C	C	C	C	monomorphic	C	monomorphic
JHI-Hv50k-2016-33109	1H	439297536	G	G	G	G	monomorphic	G	monomorphic
JHI-Hv50k-2016-33120	1H	439541088	C	C	C	C	monomorphic	C	monomorphic
JHI-Hv50k-2016-33123	1H	439541760	C	C	C	C	monomorphic	C	monomorphic
JHI-Hv50k-2016-33126	1H	439544096	T	T	T	T	monomorphic	T	monomorphic
JHI-Hv50k-2016-33127	1H	439544384	T	T	T	T	monomorphic	T	monomorphic
JHI-Hv50k-2016-33128	1H	439545184	A	A	A	A	monomorphic	A	monomorphic
JHI-Hv50k-2016-33160	1H	441912064	G	G	G	G	monomorphic	G	monomorphic
JHI-Hv50k-2016-33161	1H	441912224	A	A	A	A	monomorphic	A	monomorphic
JHI-Hv50k-2016-33169	1H	443092288	G	G	G	G	monomorphic	G	monomorphic
JHI-Hv50k-2016-33180	1H	443261920	A	A	A	A	monomorphic	A	monomorphic
JHI-Hv50k-2016-33191	1H	443279744	G	G	G	G	monomorphic	G	monomorphic
JHI-Hv50k-2016-33223	1H	443436224	T	T	T	T	monomorphic	T	monomorphic
JHI-Hv50k-2016-33226	1H	443436512	T	C	T	T	Bowman	T	monomorphic
JHI-Hv50k-2016-33241	1H	443693824	T	T	T	T	monomorphic	T	monomorphic
JHI-Hv50k-2016-33247	1H	443721248	C	C	C	C	monomorphic	C	monomorphic
JHI-Hv50k-2016-33258	1H	443918816	G	G	G	G	monomorphic	G	monomorphic
JHI-Hv50k-2016-33266	1H	443921408	C	C	C	C	monomorphic	C	monomorphic
JHI-Hv50k-2016-33273	1H	443962368	G	G	G	G	monomorphic	G	monomorphic
JHI-Hv50k-2016-33280	1H	443970944	A	A	A	A	monomorphic	A	monomorphic
JHI-Hv50k-2016-33292	1H	444032416	T	T	T	T	monomorphic	T	monomorphic
JHI-Hv50k-2016-33295	1H	444032832	C	C	C	C	monomorphic	C	monomorphic
JHI-Hv50k-2016-33302	1H	444037024	C	C	C	C	monomorphic	C	monomorphic
JHI-Hv50k-2016-33306	1H	444038752	G	C	G	G	Bowman	G	monomorphic
JHI-Hv50k-2016-33319	1H	444163008	A	A	A	A	monomorphic	A	monomorphic
JHI-Hv50k-2016-33338	1H	444270144	T	T	T	T	monomorphic	T	monomorphic
JHI-Hv50k-2016-33350	1H	444284288	G	G	G	G	monomorphic	G	monomorphic
JHI-Hv50k-2016-33364	1H	444477504	A	A	A	A	monomorphic	A	monomorphic
JHI-Hv50k-2016-33389	1H	444527616	C	C	C	C	monomorphic	C	monomorphic
JHI-Hv50k-2016-33398	1H	444533280	T	T	T	T	monomorphic	T	monomorphic
JHI-Hv50k-2016-33399	1H	444533280	T	T	T	T	monomorphic	T	monomorphic
JHI-Hv50k-2016-33400	1H	444533504	T	T	T	T	monomorphic	T	monomorphic
JHI-Hv50k-2016-33402	1H	444533504	A	A	A	A	monomorphic	A	monomorphic
JHI-Hv50k-2016-33403	1H	444533568	C	C	C	C	monomorphic	C	monomorphic
JHI-Hv50k-2016-33446	1H	444683360	T	T	T	T	monomorphic	T	monomorphic
JHI-Hv50k-2016-33447	1H	444683584	G	G	G	G	monomorphic	G	monomorphic
JHI-Hv50k-2016-33450	1H	444684160	G	G	G	G	monomorphic	G	monomorphic
JHI-Hv50k-2016-33457	1H	444899296	A	A	A	A	monomorphic	A	monomorphic
JHI-Hv50k-2016-33506	1H	446770528	C	C	C	C	monomorphic	C	monomorphic
JHI-Hv50k-2016-33535	1H	446880992	G	G	G	G	monomorphic	G	monomorphic
JHI-Hv50k-2016-33536	1H	446881024	C	C	C	C	monomorphic	C	monomorphic
JHI-Hv50k-2016-33539	1H	446882944	T	T	T	T	monomorphic	T	monomorphic
JHI-Hv50k-2016-33553	1H	446888032	C	C	C	C	monomorphic	C	monomorphic
JHI-Hv50k-2016-33567	1H	446893280	G	G	G	G	monomorphic	G	monomorphic
JHI-Hv50k-2016-33568	1H	446893312	T	T	T	T	monomorphic	T	monomorphic
JHI-Hv50k-2016-33594	1H	447022880	A	A	A	A	monomorphic	A	monomorphic
JHI-Hv50k-2016-33595	1H	447023200	C	C	C	C	monomorphic	C	monomorphic
JHI-Hv50k-2016-33598	1H	447041696	C	C	C	C	monomorphic	C	monomorphic
JHI-Hv50k-2016-33611	1H	447135904	G	G	G	G	monomorphic	G	monomorphic
JHI-Hv50k-2016-33623	1H	447140160	T	T	T	T	monomorphic	T	monomorphic
JHI-Hv50k-2016-33634	1H	447149952	A	A	A	A	monomorphic	A	monomorphic
JHI-Hv50k-2016-33638	1H	447150144	G	G	G	G	monomorphic	G	monomorphic
JHI-Hv50k-2016-33651	1H	447425952	C	C	C	C	monomorphic	C	monomorphic
JHI-Hv50k-2016-33693	1H	447581248	G	G	G	G	monomorphic	G	monomorphic
JHI-Hv50k-2016-33699	1H	447582016	G	G	G	G	monomorphic	G	monomorphic
JHI-Hv50k-2016-33745	1H	447896000	G	G	G	G	monomorphic	G	monomorphic
JHI-Hv50k-2016-33750	1H	448240800	T	T	T	T	monomorphic	T	monomorphic
JHI-Hv50k-2016-33767	1H	448248832	G	G	G	G	monomorphic	G	monomorphic
JHI-Hv50k-2016-33833	1H	448598752	C	C	C	C	monomorphic	C	monomorphic
JHI-Hv50k-2016-33836	1H	448599712	T	C	T	T	Bowman	T	monomorphic
JHI-Hv50k-2016-33846	1H	448613824	A	A	A	A	monomorphic	A	monomorphic
JHI-Hv50k-2016-33848	1H	448615424	T	T	T	T	monomorphic	T	monomorphic
JHI-Hv50k-2016-33863	1H	448693888	G	G	G	G	monomorphic	G	monomorphic
SCRI_RS_145336	1H	448694464	C	C	T	C	monomorphic	C	Bowman
JHI-Hv50k-2016-33868	1H	448754880	T	T	T	T	monomorphic	T	monomorphic
SCRI_RS_236551	1H	448758304	A	A	A	A	monomorphic	A	monomorphic
JHI-Hv50k-2016-33883	1H	448820064	C	C	C	C	monomorphic	C	monomorphic
JHI-Hv50k-2016-33885	1H	448821120	T	T	T	T	monomorphic	T	monomorphic
JHI-Hv50k-2016-33931	1H	449346688	C	C	C	C	monomorphic	C	monomorphic
JHI-Hv50k-2016-33934	1H	449347072	T	T	T	T	monomorphic	T	monomorphic
JHI-Hv50k-2016-33943	1H	449380160	A	A	A	A	monomorphic	A	monomorphic
JHI-Hv50k-2016-34001	1H	449867296	T	T	T	T	monomorphic	T	monomorphic
JHI-Hv50k-2016-34002	1H	449867296	A	A	A	A	monomorphic	A	monomorphic
JHI-Hv50k-2016-34012	1H	449869024	T	T	T	T	monomorphic	T	monomorphic
JHI-Hv50k-2016-34019	1H	449874336	T	T	T	T	monomorphic	T	monomorphic
JHI-Hv50k-2016-34107	1H	449921600	A	A	A	A	monomorphic	A	monomorphic
JHI-Hv50k-2016-34109	1H	449921888	A	A	A	A	monomorphic	A	monomorphic
JHI-Hv50k-2016-34127	1H	450062240	T	T	T	T	monomorphic	T	monomorphic
JHI-Hv50k-2016-34128	1H	450062336	T	T	T	T	monomorphic	T	monomorphic
JHI-Hv50k-2016-34129	1H	450062432	A	A	A	A	monomorphic	A	monomorphic
JHI-Hv50k-2016-34138	1H	450096192	G	G	G	G	monomorphic	G	monomorphic
JHI-Hv50k-2016-34151	1H	450208864	T	T	T	T	monomorphic	T	monomorphic
JHI-Hv50k-2016-34159	1H	450305088	C	C	C	C	monomorphic	C	monomorphic
JHI-Hv50k-2016-34161	1H	450306368	G	G	G	G	monomorphic	G	monomorphic
JHI-Hv50k-2016-34178	1H	450814944	G	G	G	G	monomorphic	G	monomorphic
JHI-Hv50k-2016-34187	1H	450958336	C	C	C	C	monomorphic	C	monomorphic
JHI-Hv50k-2016-34209	1H	450964704	A	A	A	A	monomorphic	A	monomorphic
JHI-Hv50k-2016-34210	1H	450964736	A	A	A	A	monomorphic	A	monomorphic
JHI-Hv50k-2016-34216	1H	450968800	C	C	C	C	monomorphic	C	monomorphic
JHI-Hv50k-2016-34218	1H	450969440	A	A	A	A	monomorphic	A	monomorphic
JHI-Hv50k-2016-34230	1H	451118560	G	G	G	G	monomorphic	G	monomorphic
JHI-Hv50k-2016-34232	1H	451119648	A	A	A	A	monomorphic	A	monomorphic
JHI-Hv50k-2016-34245	1H	451164416	T	T	T	T	monomorphic	T	monomorphic
JHI-Hv50k-2016-34270	1H	451305024	C	C	C	C	monomorphic	C	monomorphic
JHI-Hv50k-2016-34281	1H	451424992	G	G	G	G	monomorphic	G	monomorphic
JHI-Hv50k-2016-34296	1H	451673184	C	C	C	C	monomorphic	C	monomorphic
JHI-Hv50k-2016-34297	1H	451673280	C	C	C	C	monomorphic	C	monomorphic
JHI-Hv50k-2016-34309	1H	451719488	C	C	C	C	monomorphic	C	monomorphic
JHI-Hv50k-2016-34338	1H	451730656	G	G	G	G	monomorphic	G	monomorphic
JHI-Hv50k-2016-34346	1H	451732544	G	G	G	G	monomorphic	G	monomorphic
JHI-Hv50k-2016-34347	1H	451997536	C	C	C	C	monomorphic	C	monomorphic
JHI-Hv50k-2016-34351	1H	452223168	A	A	A	A	monomorphic	A	monomorphic
JHI-Hv50k-2016-34352	1H	452223392	A	A	A	A	monomorphic	A	monomorphic
JHI-Hv50k-2016-34353	1H	452223968	C	C	C	C	monomorphic	C	monomorphic
JHI-Hv50k-2016-34359	1H	452492640	T	T	T	T	monomorphic	T	monomorphic
JHI-Hv50k-2016-34364	1H	452493888	C	C	C	C	monomorphic	C	monomorphic
JHI-Hv50k-2016-34382	1H	452783872	T	T	T	T	monomorphic	T	monomorphic
JHI-Hv50k-2016-34389	1H	452786688	C	C	C	C	monomorphic	C	monomorphic
SCRI_RS_194015	1H	452790464	C	C	C	C	monomorphic	C	monomorphic
JHI-Hv50k-2016-34406	1H	452791136	A	A	A	A	monomorphic	A	monomorphic
[truncated: 35,380 more rows]

## Sheet: Table S4 - Allele resequencing
Table S4. HvBODYGUARD1 allele resequencing in cer-a/gsh3 mutants of Barley (Hordeum vulagre L.)
Germplasm ID	HvBDG1 mutation	Effect	Motif	Phenotype	Background
BW156	A to G	H407R	13	Glossy	Bowman, cer-a.1 in Maja Abed*
BW406	A to G	H407R	13	Glossy	Bowman, cer-a.1 in Maja Abed*
cer-z.52	-	-	-	Glossy	Bonus
cer-z.74	-	-	-	Glossy	Bonus
cer-z.113	-	-	-	Glossy	Bonus
cer-z.512	-	-	-	Glossy	Foma
cer-z.705	-	-	-	Glossy	Bonus
cer-z.981	-	-	-	Glossy	Bonus
cer-z.988	-	-	-	Glossy	Bonus
cer-z.989	-	-	-	Glossy	Bonus
cer-z.990	-	-	-	Glossy	Bonus
gsh3.i	8bp del	H407 fs	13	Glossy	Mars
cer-a.1	A to G	H407R	13	Glossy	Maja Abed
cer-a.6	Large del	-	-	Glossy	Bonus
cer-a.12	Large del	-	-	Glossy	Bonus
cer-a.33	G del	G261 fs	7	Glossy	Bonus
cer-a.98	T to A	I375N	-	Glossy	Bonus
cer-a.121	-	-	-	Glossy	Bonus
cer-a.134	A to T	K65*	2	Glossy	Pallas
cer-a.154	A to T	H378L	-	Intermediate	Bonus
cer-a.160	A to T	H378L	-	Intermediate	Bonus
cer-a.190	C to A	H298Q	8	Glossy	Bonus
cer-a.191	C to A	H298Q	8	Glossy	Bonus
cer-a.192	C to A	H298Q	8	Glossy	Bonus
cer-a.207	27bp del	T235 fs	6	Glossy	Foma
cer-a.215	A to G	H379R	-	Glossy	Foma
cer-a.224	A to G	H379R	-	Glossy	Foma
cer-a.225	G to A	W363*	-	Glossy	Foma
cer-a.235	T to A	V284E	7	Glossy	Foma
cer-a.242	-	-	-	Glossy	Foma
cer-a.276	G to A	C186Y	5	Glossy	Foma
cer-a.302	G to T	D185Y	5	Glossy	Foma
cer-a.329	G to A	W183*	5	Glossy	Foma
cer-a.503	G to A	W382*	-	Glossy	Foma
cer-a.534	G to A	W382*	-	Glossy	Foma
cer-a.539	A to T	H294L	8	Glossy	Foma
cer-a.682	A to T	H294L	8	Glossy	Bonus
cer-a.750	A del	T196 fs	-	Glossy	Bonus
cer-a.836	-	-	-	Glossy	Bonus
cer-a.857	A to T	*502L	-	Intermediate	Bonus
cer-a.862	T to A	W234R	6	Glossy	Bonus
cer-a.863	G to A	W495*	-	Glossy	Bonus
cer-a.873	A del	T196 fs	-	Glossy	Bonus
cer-a.896	T to G	L322R	10	Glossy	Bonus
cer-a.913	A to T	N42Y	2	Intermediate	Bonus
cer-a.916	T to A	W234R	6	Glossy	Bonus
cer-a.1007	A to T	H225L	6	Glossy	Carlsberg II
cer-a.1013	T to A	S229T	6	Glossy	Carlsberg II
cer-a.1021	C to T	S229F	6	Glossy	Carlsberg II
cer-a.1028	C to T	T478I	-	Glossy	Carlsberg II
cer-a.1050	G to A	W351*	11	Glossy	Carlsberg II
cer-a.1051	G to A	A410T	-	Intermediate	Carlsberg II
cer-a.1194	T to A	L429Q	-	Intermediate	Kristina
cer-a.1197	T to G	L322R	10	Glossy	Kristina
cer-a.1199	T to G	L322R	10	Glossy	Kristina
cer-a.1249	T to A	I228N	6	Glossy	Kristina
cer-a.1250	T to A	I228N	6	Glossy	Kristina
cer-a.1308	T to A	W495R	-	Glossy	Kristina
cer-a.1336	G to A	S368N	-	Glossy	Bonus
cer-a.1347	G to A	Splice site	-	Glossy	Bonus
cer-a.1394	-	-	-	Glossy	Bonus
cer-a.1461	G to A	G357E	-	Intermediate	Bonus
cer-a.1463	G to A	S263N	7	Glossy	Bonus
cer-a.1509	G to A	G261E	7	Glossy	Nordal
cer-a.1513	G to T, G to A	L258L, G259R	7	Glossy	Nordal
cer-a.1524	G to A	W363*	-	Glossy	Nordal
cer-a.1530	G to A	G357E	-	Intermediate	Nordal
cer-a.1531	G to A	W234*	6	Glossy	Nordal
cer-a.1554	G to A	G357E	-	Glossy	Nordal
cer-a.1557	G to A	A410T	-	Glossy	Nordal
cer-a.1704	-	-	-	Glossy	Bonus
cer-a.1750	G to A, G to A	G261E, W495*	7, -	Glossy	Bonus
cer-a.1774	-	-	-	Glossy	Bonus
cer-a.1788	C to T	L203F	-	Intermediate	Bonus
gsh3.af	T to C	S231P	6	Glossy	Akashinriki
gsh3.aj	G to A	Splice site	-	Glossy	Akashinriki
*Note: BW156 reported background is cer-z.52 in Bonus. BW406 reported background is gsh3.i in Mars. Our sequencing data indicate a probable background of cer-a.1 in Maja Abed for both BW-NILs.

## Sheet: Table S5 - Leaf sheath lipids
Table S5. Surface lipids extracted from leaf sheath of the barley (Hordeum vulgare L.) and wheat Barley (Triticum turgidum ssp. durum) genotypes indicated below.
species	Barley								durum wheat
genotype	Bowman	BW638(nud)	BW156(bdg)	BW407(win1)	bdg win1	nud bdg	nud win1	pvalue	BDG (AABB)	BDG (AAbb)	BDG (aaBB)	BDG (aabb)	pvalue	WIN1 (AABB)	WIN1 (aabb)	pvalue
TOT	15.97 ± 3.92 (a)	15.71 ± 2.35 (a)	1.32 ± 0.04 (b)	1.94 ± 0.35 (b)	1.31 ± 0.35 (b)	1.21 ± 0.3 (b)	1.5 ± 0.83 (b)	4.75e-11	11.14 ± 0.87 (a)	8.2 ± 1.96 (a)	8.95 ± 2.93 (a)	0.25 ± 0.05 (b)	1.17e-05	10.86 ± 2.24	0.23 ± 0.06	7.85e-05
WAX_TOT	15.9 ± 3.92 (a)	15.67 ± 2.36 (a)	1.2 ± 0.17 (b)	1.9 ± 0.37 (b)	1.3 ± 0.35 (b)	1.16 ± 0.26 (b)	1.42 ± 0.83 (b)	4.81e-11	11.1 ± 0.88 (a)	8.17 ± 1.96 (a)	8.93 ± 2.92 (a)	0.21 ± 0.04 (b)	1.15e-05	10.84 ± 2.23	0.22 ± 0.06	7.67e-05
FA	0.38 ± 0.06 (a)	0.29 ± 0.06 (ab)	0.32 ± 0.13 (ab)	0.3 ± 0.09 (ab)	0.15 ± 0.04 (b)	0.26 ± 0.09 (ab)	0.27 ± 0.1 (ab)	0.0441	0.18 ± 0.05 (a)	0.15 ± 0.02 (ab)	0.2 ± 0.05 (a)	0.08 ± 0.01 (b)	0.00419	0.16 ± 0.03	0.05 ± 0.01	0.000433
C10_FA	NF (a)	0.003 ± 0.003 (b)	0.003 ± 0.001 (b)	NF (a)	NF (a)	NF (a)	NF (a)	0.000724	NF (a)	0.003 ± 0.002 (b)	NF (a)	0.002 ± 0.001 (ab)	0.00144	NF	NF	na
C12_FA	0.003 ± 0.002 (a)	0.004 ± 0.001 (a)	0.004 ± 0.002 (a)	NF (b)	NF (b)	NF (b)	NF (b)	4.91e-05	NF (a)	0.004 ± 0.002 (b)	NF (a)	0.003 ± 0.001 (b)	7.58e-05	NF	NF	na
C14_FA	0.01 ± 0.01	0.01 ± 0.001	0.01 ± 0.01	0.002 ± 0.001	0.0005 ± 0.0004	0.01 ± 0.01	0.01 ± 0.02	ns	0.005 ± 0.001 (a)	0.004 ± 0.0004 (a)	0.004 ± 0.002 (a)	0.002 ± 0.0003 (b)	0.00399	0.003 ± 0.001	0.001 ± 0.0003	0.000807
C16_FA	0.04 ± 0.01	0.02 ± 0.005	0.06 ± 0.07	0.03 ± 0.02	0.01 ± 0.003	0.04 ± 0.03	0.05 ± 0.05	ns	0.02 ± 0.01	0.01 ± 0.004	0.02 ± 0.01	0.02 ± 0.01	ns	0.01 ± 0.01	0.01 ± 0.004	ns
C18_FA	0.01 ± 0.002	0.003 ± 0.002	0.03 ± 0.04	0.01 ± 0.01	0.001 ± 0.002	0.01 ± 0.01	0.02 ± 0.02	ns	0.01 ± 0.003	0.003 ± 0.002	0.01 ± 0.002	0.01 ± 0.003	ns	0.003 ± 0.003	0.003 ± 0.002	ns
WAX_FA	0.32 ± 0.06 (a)	0.25 ± 0.05 (abc)	0.21 ± 0.05 (abc)	0.26 ± 0.06 (ab)	0.14 ± 0.04 (c)	0.21 ± 0.05 (abc)	0.19 ± 0.04 (bc)	0.00338	0.15 ± 0.04 (a)	0.12 ± 0.02 (a)	0.17 ± 0.05 (a)	0.05 ± 0.01 (b)	0.000938	0.14 ± 0.02	0.04 ± 0.004	5.41e-05
C20_FA	0.003 ± 0.0005 (a)	0.002 ± 0.001 (a)	0.002 ± 0.0002 (ab)	0.002 ± 0.001 (ab)	0.001 ± 0.0001 (bc)	0.002 ± 0.001 (ab)	NF (c)	1.86e-05	0.002 ± 0.001 (ab)	0.001 ± 0.0002 (bc)	0.002 ± 0.0003 (a)	0.001 ± 0.0002 (c)	0.000425	0.001 ± 0.0003	0.001 ± NA	ns
C22_FA	0.17 ± 0.03	0.16 ± 0.05	0.14 ± 0.04	0.18 ± 0.04	0.1 ± 0.03	0.14 ± 0.03	0.13 ± 0.02	ns	0.04 ± 0.01 (ab)	0.03 ± 0.003 (bc)	0.04 ± 0.01 (a)	0.01 ± 0.002 (c)	0.000936	0.03 ± 0.01	0.01 ± 0.001	0.00091
C24_FA	0.09 ± 0.02 (a)	0.06 ± 0.01 (ab)	0.06 ± 0.01 (ab)	0.07 ± 0.02 (ab)	0.03 ± 0.01 (b)	0.06 ± 0.02 (ab)	0.05 ± 0.02 (b)	0.00375	0.06 ± 0.02 (a)	0.06 ± 0.01 (a)	0.08 ± 0.02 (a)	0.03 ± 0.004 (b)	0.00104	0.07 ± 0.003	0.02 ± 0.003	3.5e-07
C26_FA	0.01 ± 0.002 (a)	0.01 ± 0.0004 (b)	0.005 ± 0.001 (b)	0.01 ± 0.002 (b)	0.004 ± 0.001 (b)	0.01 ± 0.002 (b)	0.004 ± 0.001 (b)	0.000127	0.01 ± 0.002 (a)	0.004 ± 0.001 (ab)	0.01 ± 0.002 (a)	0.002 ± 0.0001 (b)	0.00292	0.01 ± 0.001	0.001 ± 0.0001	0.00151
C28_FA	0.01 ± 0.005 (a)	0.01 ± 0.0009 (b)	0.002 ± 0.002 (bc)	0.003 ± 0.0005 (bc)	0.002 ± 0.001 (bc)	0.002 ± 0.001 (bc)	0.001 ± 0.001 (c)	1.3e-07	0.01 ± 0.01 (a)	0.01 ± 0.002 (ab)	0.01 ± 0.01 (a)	0.001 ± 0.0003 (b)	0.00615	0.01 ± 0.004	0.001 ± 0.0003	0.000934
C30_FA	0.03 ± 0.01 (a)	0.01 ± 0.004 (ab)	0.002 ± 0.0009 (b)	0.002 ± 0.0005 (b)	0.002 ± 0.0003 (b)	0.002 ± 0.001 (b)	0.001 ± 0.0004 (b)	1.35e-05	0.03 ± 0.01 (a)	0.02 ± 0.01 (a)	0.03 ± 0.01 (a)	0.002 ± 0.0003 (b)	0.00141	0.02 ± 0.01	0.002 ± 0.001	0.000704
ALC	0.48 ± 0.27	0.39 ± 0.13	0.48 ± 0.05	0.46 ± 0.1	0.29 ± 0.05	0.39 ± 0.13	0.85 ± 0.61	ns	0.52 ± 0.15 (a)	0.63 ± 0.1 (a)	0.66 ± 0.1 (a)	0.12 ± 0.03 (b)	2.23e-05	0.63 ± 0.03	0.12 ± 0.03	3.18e-07
C16_ALC	NF	NF	NF	NF	0.00003 ± 0.0001	0.0004 ± 0.0004	0.002 ± 0.003	ns	0.0003 ± 0.0002 (ab)	NF (a)	0.0001 ± 0.0002 (ab)	0.0004 ± 0.0002 (b)	0.029	NF	NF	na
C18_ALC	0.002 ± 0.001	0.003 ± 0.001	0.01 ± 0.02	0.001 ± 0.001	0.0001 ± 0.0001	NF	0.01 ± 0.01	ns	0.01 ± 0.01	0.003 ± 0.002	0.001 ± 0.001	0.003 ± 0.002	ns	0.001 ± 0.0004	0.001 ± 0.0004	ns
WAX_ALC	0.48 ± 0.27	0.38 ± 0.13	0.47 ± 0.06	0.46 ± 0.1	0.29 ± 0.05	0.39 ± 0.13	0.84 ± 0.61	ns	0.51 ± 0.15 (a)	0.63 ± 0.1 (a)	0.66 ± 0.1 (a)	0.11 ± 0.03 (b)	2.41e-05	0.63 ± 0.03	0.12 ± 0.03	3.26e-07
C20_ALC	0.002 ± 0.001	0.002 ± 0.002	0.01 ± 0.004	0.003 ± 0.001	0.001 ± 0.0003	0.001 ± 0.001	0.03 ± 0.04	ns	0.01 ± 0.005	0.003 ± 0.0004	0.004 ± 0.0003	0.002 ± 0.002	ns	0.002 ± 0.001	0.001 ± 0.0003	0.00308
C22_ALC	0.03 ± 0.02	0.03 ± 0.02	0.05 ± 0.01	0.04 ± 0.02	0.01 ± 0.01	0.02 ± 0.01	0.25 ± 0.34	ns	0.04 ± 0.02	0.02 ± 0.004	0.02 ± 0.01	0.01 ± 0.01	ns	0.03 ± 0.003	0.003 ± 0.002	9.78e-06
C24_ALC	0.04 ± 0.01	0.02 ± 0.01	0.04 ± 0.02	0.04 ± 0.02	0.02 ± 0.003	0.03 ± 0.01	0.13 ± 0.12	ns	0.36 ± 0.13 (a)	0.47 ± 0.09 (a)	0.5 ± 0.07 (a)	0.03 ± 0.01 (b)	2.22e-05	0.47 ± 0.02	0.005 ± 0.001	1.7e-09
C26_ALC	0.11 ± 0.05 (a)	0.1 ± 0.03 (a)	0.23 ± 0.06 (bc)	0.15 ± 0.03 (ab)	0.11 ± 0.01 (a)	0.17 ± 0.06 (abc)	0.26 ± 0.04 (c)	0.000208	0.01 ± 0.003 (ab)	0.02 ± 0.005 (a)	0.01 ± 0.002 (ab)	0.01 ± 0.002 (b)	0.0364	0.01 ± 0.002	0.01 ± 0.01	ns
C28_ALC	0.15 ± 0.08	0.11 ± 0.03	0.08 ± 0.03	0.12 ± 0.03	0.07 ± 0.01	0.09 ± 0.03	0.11 ± 0.06	ns	0.03 ± 0.01 (a)	0.06 ± 0.02 (b)	0.04 ± 0.01 (a)	0.04 ± 0.01 (a)	0.0144	0.04 ± 0.01	0.08 ± 0.03	ns
C30_ALC	0.15 ± 0.1	0.12 ± 0.03	0.06 ± 0.03	0.1 ± 0.02	0.08 ± 0.01	0.08 ± 0.02	0.07 ± 0.03	ns	0.06 ± 0.01 (a)	0.05 ± 0.01 (ab)	0.08 ± 0.02 (a)	0.02 ± 0.002 (b)	0.00101	0.07 ± 0.01	0.02 ± 0.0005	1.62e-05
ALK	0.002 ± 0.001	0.002 ± 0.001	0.002 ± 0.001	0.003 ± 0.001	0.002 ± 0.001	0.003 ± 0.002	0.004 ± 0.002	ns	0.002 ± 0.001	0.002 ± 0.0002	0.002 ± 0.001	0.002 ± 0.0004	ns	0.002 ± 0.0004	0.001 ± 0.0003	0.00679
C21_ALK	NF (a)	NF (ab)	0.0004 ± 0.0003 (ab)	0.001 ± 0.0001 (ab)	0.001 ± 0.0004 (ab)	0.001 ± 0.001 (ab)	0.002 ± 0.002 (b)	0.0226	0.0001 ± 0.0001 (a)	0.0002 ± 0.0001 (a)	0.0002 ± 0.0001 (a)	0.001 ± 0.0002 (b)	0.00013	0.0002 ± 0.0001	0.0003 ± 0.0001	ns
C23_ALK	0.0002 ± 0.0001	0.0002 ± 0.0001	0.0002 ± 0.0001	0.0004 ± 0.0001	0.0002 ± 0.0001	0.0004 ± 0.0003	0.001 ± 0.0004	ns	0.0001 ± NA (a)	0.0001 ± NA (a)	0.0001 ± NA (a)	0.0002 ± 0.0001 (b)	0.00213	0.0001 ± NA	0.0001 ± 0.0001	ns
C25_ALK	0.001 ± 0.0004	0.001 ± 0.0003	0.0003 ± 0.0001	0.001 ± 0.0002	0.0003 ± 0.0001	0.001 ± 0.0003	0.001 ± 0.0003	ns	0.0002 ± 0.0001	0.0002 ± 0.0001	0.0002 ± 0.0001	0.0003 ± 0.0001	ns	0.0002 ± 0.0001	0.0002 ± 0.0001	ns
C27_ALK	0.001 ± 0.0001	0.001 ± NA	0.0004 ± 0.0001	0.001 ± 0.0001	0.0004 ± 0.0001	0.0005 ± 0.0002	0.001 ± 0.0002	ns	0.0005 ± 0.0001	0.0004 ± 0.0001	0.001 ± 0.0001	0.001 ± 0.0001	ns	0.0004 ± 0.0001	0.0003 ± 0.0001	0.00542
C29_ALK	0.001 ± 0.0005	0.001 ± 0.0001	0.0004 ± 0.0001	0.001 ± 0.0004	0.0005 ± 0.0001	0.001 ± 0.0001	0.001 ± 0.0002	ns	0.0009 ± 0.001	0.001 ± 0.0003	0.001 ± 0.001	0.001 ± 0.0002	ns	0.001 ± 0.0004	0.0005 ± 0.0001	0.00414
RES	1.16 ± 0.58	1.26 ± 0.37	0.49 ± 0.15	1.04 ± 0.37	0.86 ± 0.29	0.54 ± 0.15	0.37 ± 0.34	ns	0.08 ± 0.06	0.03 ± 0.02	0.09 ± 0.08	0.03 ± 0.02	ns	0.06 ± 0.04	0.04 ± 0.03	ns
X5_C17_RES	0.0004 ± 0.0001 (a)	0.0003 ± NA (ad)	0.0001 ± 0.0001 (bc)	0.0002 ± 0.0001 (bd)	0.0001 ± 0.0001 (bcd)	0.0002 ± 0.0001 (bcd)	NF (c)	3.11e-05	NF	NF	NF	NF	na	NF	NF	na
X5_C19_RES	0.09 ± 0.04 (a)	0.09 ± 0.03 (ab)	0.04 ± 0.02 (ab)	0.09 ± 0.02 (ab)	0.07 ± 0.03 (ab)	0.05 ± 0.01 (ab)	0.03 ± 0.03 (b)	0.0146	0.004 ± 0.003	0.001 ± 0.002	0.004 ± 0.004	0.002 ± 0.001	ns	0.002 ± 0.002	0.002 ± 0.002	ns
X5_C21_RES	0.26 ± 0.15	0.37 ± 0.13	0.15 ± 0.08	0.35 ± 0.16	0.3 ± 0.13	0.14 ± 0.05	0.1 ± 0.13	ns	0.01 ± 0.01	0.004 ± 0.005	0.01 ± 0.01	0.01 ± 0.003	ns	0.01 ± 0.01	0.01 ± 0.01	ns
X5_C23_RES	0.35 ± 0.14 (a)	0.32 ± 0.1 (ac)	0.07 ± 0.08 (b)	0.22 ± 0.05 (abc)	0.15 ± 0.05 (bc)	0.13 ± 0.04 (bc)	0.08 ± 0.08 (b)	0.000931	0.03 ± 0.03	0.01 ± 0.01	0.04 ± 0.04	0.01 ± 0.01	ns	0.02 ± 0.02	0.02 ± 0.01	ns
X5_C25_RES	0.02 ± 0.02 (a)	NF (ab)	0.01 ± 0.01 (ab)	0.01 ± 0.01 (ab)	NF (b)	0.01 ± 0.01 (ab)	0.01 ± 0.01 (ab)	0.0421	0.003 ± 0.003	NF	NF	0.001 ± 0.001	ns	0.002 ± 0.002	NF	ns
Me_5_C15_RES	0.04 ± 0.01 (a)	0.03 ± 0.01 (a)	0.01 ± 0.01 (b)	0.01 ± 0.0005 (a)	0.002 ± 0.001 (b)	0.004 ± 0.001 (b)	0.001 ± 0.001 (b)	5.11e-09	NF	NF	NF	NF	na	NF	NF	na
Me_5_C17_RES	0.003 ± 0.002 (a)	NF (b)	0.0004 ± 0.0004 (b)	0.001 ± 0.001 (ab)	NF (b)	0.0005 ± 0.0004 (b)	0.0002 ± 0.0002 (b)	0.00476	NF	NF	NF	NF	na	NF	NF	na
Me_5_C19_RES	0.1 ± 0.06	0.11 ± 0.03	0.07 ± 0.03	0.09 ± 0.04	0.09 ± 0.02	0.06 ± 0.02	0.05 ± 0.04	ns	0.004 ± 0.003	0.001 ± 0.001	0.01 ± 0.004	0.002 ± 0.002	ns	0.003 ± 0.001	0.002 ± 0.002	ns
Me_5_C21_RES	0.15 ± 0.11	0.2 ± 0.06	0.11 ± 0.05	0.19 ± 0.11	0.18 ± 0.05	0.09 ± 0.03	0.07 ± 0.05	ns	0.01 ± 0.005	0.01 ± 0.002	0.01 ± 0.01	0.01 ± 0.003	ns	0.01 ± 0.003	0.01 ± 0.002	ns
Me_5_C23_RES	0.14 ± 0.08 (a)	0.13 ± 0.03 (ab)	0.03 ± 0.02 (b)	0.08 ± 0.03 (ab)	0.07 ± 0.01 (ab)	0.06 ± 0.02 (ab)	0.04 ± 0.03 (b)	0.00667	0.01 ± 0.01	0.01 ± 0.004	0.02 ± 0.02	0.01 ± 0.01	ns	0.02 ± 0.01	0.01 ± 0.004	ns
ALD	0.0002 ± 0.0001 (a)	0.0002 ± 0.0001 (a)	0.0002 ± 0.0001 (a)	0.0001 ± 0.0001 (a)	NF (b)	NF (b)	0.0002 ± 0.0001 (a)	6e-05	0.0001 ± 0.0001 (a)	0.0001 ± NA (a)	0.0001 ± 0.0001 (a)	NF (b)	0.00973	NF	0.0001 ± 0.0001	0.0498
C26_ALD	0.0002 ± 0.0001 (a)	0.0002 ± 0.0001 (a)	0.0002 ± 0.0001 (a)	0.0001 ± 0.0001 (a)	NF (b)	NF (b)	0.0002 ± 0.0001 (a)	6e-05	0.0001 ± 0.0001 (a)	0.0001 ± NA (a)	0.0001 ± 0.0001 (a)	NF (b)	0.00973	NF	0.0001 ± 0.0001	0.0498
EST	NF	NF	0.001 ± 0.001	NF	NF	NF	0.0004 ± 0.001	ns	NF (a)	0.001 ± 0.001 (b)	NF (a)	NF (a)	0.0038	NF	NF	na
C36.ester	NF	NF	0.001 ± 0.001	NF	NF	NF	0.0004 ± 0.001	ns	NF (a)	0.001 ± 0.001 (b)	NF (a)	NF (a)	0.0038	NF	NF	na
STE	0.01 ± 0.0002	0.01 ± 0.001	0.01 ± 0.0004	0.01 ± 0.001	0.005 ± 0.001	0.01 ± 0.004	0.01 ± 0.002	ns	0.01 ± 0.0002	0.01 ± 0.001	0.01 ± 0.001	0.004 ± 0.002	ns	0.01 ± 0.001	0.004 ± 0.001	ns
Campesterol	0.004 ± 0.001	0.004 ± 0.0004	0.002 ± 0.0002	0.004 ± 0.001	0.003 ± 0.0002	0.003 ± 0.001	0.003 ± 0.002	ns	0.002 ± 0.001	0.002 ± 0.0002	0.002 ± 0.0002	0.001 ± 0.001	ns	0.002 ± 0.0003	0.002 ± 0.0004	ns
Stigmasterol	0.001 ± 0.0002	0.001 ± 0.0002	0.001 ± 0.0001	0.001 ± 0.0002	0.001 ± 0.0002	0.001 ± 0.001	0.001 ± 0.0002	ns	0.0004 ± 0.0001	0.0003 ± 0.0001	0.0004 ± 0.0001	0.0003 ± 0.0001	ns	0.0003 ± 0.0001	0.0004 ± 0.0001	ns
Sitosterol	0.005 ± 0.001 (a)	0.004 ± 0.001 (ab)	0.002 ± 0.0002 (ab)	0.004 ± 0.001 (ab)	0.002 ± 0.0004 (b)	0.004 ± 0.003 (ab)	0.002 ± 0.001 (ab)	0.0254	0.004 ± 0.001	0.003 ± 0.0004	0.003 ± 0.001	0.003 ± 0.001	ns	0.003 ± 0.0003	0.002 ± 0.001	0.0345
Dik	13.94 ± 3.19 (a)	13.77 ± 2.47 (a)	0.03 ± 0.03 (b)	0.13 ± 0.08 (b)	0.003 ± 0.001 (b)	0.002 ± 0.002 (b)	NF (b)	4.48e-12	10.36 ± 0.71 (a)	7.38 ± 1.85 (a)	8 ± 2.75 (a)	0.01 ± 0.003 (b)	1.09e-05	10 ± 2.16	0.01 ± 0.01	8.99e-05
B.Dik	13.94 ± 3.19 (a)	11.91 ± 1.79 (a)	0.03 ± 0.03 (b)	0.13 ± 0.08 (b)	0.003 ± 0.001 (b)	0.002 ± 0.002 (b)	NF (b)	3.31e-12	8.23 ± 1.04 (a)	5.77 ± 1.8 (a)	6.08 ± 1.51 (a)	0.01 ± 0.003 (b)	7.54e-06	8.1 ± 1.47	0.01 ± 0.005	3.4e-05
OH.B.Dik	NF (a)	1.86 ± 1.19 (b)	NF (a)	NF (a)	0.0001 ± 0.0001 (a)	NF (a)	NF (a)	4.04e-05	2.13 ± 0.76 (a)	1.62 ± 1.14 (ab)	1.92 ± 1.29 (ab)	NF (b)	0.0293	1.9 ± 1.37	0.001 ± 0.002	0.0328
Letters indicate significant differences within genotypes (p<0.05; Tukey’s HSD multiple comparison following one-way ANOVA). Wheat lines were compared against each other and barley lines were compared against each other.
values are compound relative abundance/g FW (fresh weight). Average and standard deviation of 4 biological replicates, with the exception of BW638(nud) and BW156(bdg) where biological replicates are 3.
NF= not found; ns= non significative; na=not applicable
WAX_TOT, WAX_FA and WAX_ALC is the sum across components C20 or higher

## Sheet: Table S6 - Angiosperm gene IDs
Table S6. Gene models used in angiosperm phylogenetic tree
Species	Gene name	Gene ID
Arabidopsis thaliana	AtBDG1	At1g64670
	AtBDG2	At5g41900
	AtBDG3	At4g24140
	AtBDG4	At5g17780
	AtBDG5	At5g17720
Brachypodium distachyon	BdBDG1	BRADI_1g50030v3
	BdBDG2	BRADI_3g31907v3
	BdBDG4	BRADI_1g17380v3
Brassica rapa	BrBDG1	Bra027713
	BrBDG2	Bra025457
	BrBDG2	Bra028514
	BrBDG3	Bra000718
	BrBDG3	Bra013766
	BrBDG4	Bra002105
	BrBDG5	Bra002102
Hordeum vulgare	HvBDG1	HORVU.MOREX.r3.7HG0644300
	HvBDG2	HORVU.MOREX.r2.1HG0040690
	HvBDG4	HORVU2Hr1G017080
Oryza sativa	OsBDG1	Os06g0132500
	OsBDG2	Os10g0532200
	OsBDG4	Os07g48610
Sorghum bicolor	SbBDG1	SORBI_3010G022000
	SbBDG2	SORBI_3001G316500
	SbBDG4	SORBI_3002G422200
Solanum lycopersicum	SlBDG1	Solyc08g008610
	SlBDG2	Solyc08g083190
	SlBDG4	Solyc10g081450
Solanum tuberosum	StBDG1	PGSC0003DMG400005808
	StBDG2	PGSC0003DMG400012117
	StBDG4	PGSC0003DMG400028124
Triticum aestivum	TaBDG1	TraesCS4A02G419700
	TaBDG1	TraesCS7A02G068800
	TaBDG1	TraesCS7D02G063500
	TaBDG2	TraesCS1A02G185800
	TaBDG2	TraesCS1B02G193600
	TaBDG2	TraesCS1D02G190800
	TaBDG4	TraesCS2A02G100300
	TaBDG4	TraesCS2B02G117400
	TaBDG4	TraesCS2D02G090500
	TaBDG4	TraesCS2D02G099800
Zea mays	ZmBDG1	Zm00001d036045
	ZmBDG1	Zm00001d045468
	ZmBDG2	Zm00001d029715
	ZmBDG4	Zm00001d022529

## Sheet: Table S7 - Protein motifs
Table S5. HvBODYUARD1 protein motifs in barley (Hordeum vulgare L.)
Motif number	Amino acids	Motif name/sequence	Domain
1	1-9	Cereal specific N-terminal motif	BODYGUARD
2	50-68	Predicted transmembrane domain	BODYGUARD
3	78-80	CxC	BODYGUARD
4	132-138	SxTL(x2,4)R	BODYGUARD
5	183-191	WSDCxCxxC	BODYGUARD
6	223 - 237	Oxyanion hole	α/β-hydrolase domain
7	250 - 281	Type II turn	α/β-hydrolase domain
8	293 - 301	Nucleophilic elbow (catalytic Serine)	α/β-hydrolase domain
9	304 - 309	LA	α/β-hydrolase domain
10	318 - 324	SxxLxxP	α/β-hydrolase domain
11	351 - 352	WP	α/β-hydrolase domain (lid)
12	364 - 366	YEH	α/β-hydrolase domain (lid)
13	405 - 407	HTH	α/β-hydrolase domain (lid)
14	415 - 416	HN	α/β-hydrolase domain (lid)
15	448	Catalytic acid - Aspartic acid	α/β-hydrolase domain
16	475 - 476	Catalytic base - Histidine	α/β-hydrolase domain

## Sheet: Table S8a - Caryopses lipids
Table S8a. Surface lipids extracted from caryopses of barley (Hordeum vulgare L.) Bowman, hvbdg1156, nud638 and hvwin1407
stage	5DPA							11DPA							5 vs 11 DPA comparison
genotype	BW	hvbdg1156	nud638	p-value	BW(t)	hvwin1407	p-value	BW	hvbdg1156	nud638	p-value	BW(t)	hvwin1407	p-value	BW	hvbdg1156	nud638	BW(t)	hvwin1407
TOT	7.16 ± 0.78	10.18 ± 2.83	13.32 ± 3.77	ns	6.95 ± 0.24	10.6 ± 2.74	ns	11.77 ± 5.77	14.06 ± 5.53	9.71 ± 2.95	ns	10.44 ± 2.28	14.87 ± 2.65	ns	ns	ns	ns	ns	ns
WAX_TOT	7.04 ± 0.78	9.23 ± 2.23	11.26 ± 2.45	ns	5.92 ± 1.31	9.46 ± 2.44	ns	3.31 ± 2.02	7.91 ± 3.23	6.9 ± 3.17	ns	7.08 ± 2.44	11.55 ± 3.23	ns	*	ns	ns	ns	ns
FA	0.16 ± 0.08	1.11 ± 0.65	2.25 ± 1.49	ns	1.06 ± 1.08	1.26 ± 0.65	ns	8.64 ± 6.92	6.5 ± 3.08	2.94 ± 1.02	ns	3.65 ± 0.48	3.68 ± 0.60	ns	ns	*	ns	*	**
C14_FA	0.03 ± 0.02 (ab)	0.02 ± 0.02 (a)	0.13 ± 0.06 (b)	0.026	0.04 ± 0.03	0.04 ± 0.06	ns	0.16 ± 0.06	0.08 ± 0.02	0.09 ± 0.03	ns	0.12 ± 0.05	0.07 ± 0.02	ns	*	*	ns	ns	ns
C16_FA	NF	0.78 ± 0.5	1.64 ± 1.3	ns	0.91 ± 1.04	0.96 ± 0.46	ns	6.23 ± 5.82	4.66 ± 2.45	2.27 ± 0.99	ns	2.4 ± 0.67	2.34 ± 0.4	ns	n/a	ns	ns	ns	*
C18_FA	0.08 ± 0.08	0.15 ± 0.09	0.27 ± 0.18	ns	0.08 ± 0.11	0.13 ± 0.14	ns	2.06 ± 0.92 (b)	1.39 ± 0.52 (ab)	0.45 ± 0.03 (a)	0.0477	0.84 ± 0.14	0.91 ± 0.26	ns	*	*	ns	**	**
WAX_FA	0.05 ± 0.01	0.16 ± 0.06	0.22 ± 0.13	ns	0.03 ± 0.03	0.12 ± 0.09	ns	0.19 ± 0.15	0.37 ± 0.17	0.14 ± 0.06	ns	0.29 ± 0.14	0.36 ± 0.09	ns	ns	ns	ns	*	*
C20_FA	NF	0.03 ± 0.01 (ab)	0.04 ± 0.02 (a)	0.0355	0.01 ± 0.01	0.03 ± 0.02	ns	0.04 ± 0.03	0.05 ± 0.02	0.03 ± 0.01	ns	0.04 ± 0.02	0.08 ± 0.01	0.0132	n/a	*	ns	*	*
C22_FA	NF	0.06 ± 0.01 (ab)	0.08 ± 0.04 (a)	0.037	0.02 ± 0.02	0.05 ± 0.04	ns	0.09 ± 0.08	0.16 ± 0.07	0.05 ± 0.03	ns	0.11 ± 0.06	0.14 ± 0.03	ns	n/a	ns	ns	*	*
C24_FA	0.003 ± 0.01	0.01 ± 0.01	0.02 ± 0.01	ns	NF	0.01 ± 0.01	n/a	0.02 ± 0.02	0.04 ± 0.02	0.02 ± 0.02	ns	0.03 ± 0.01	0.04 ± 0.02	ns	ns	ns	ns	n/a	*
C26_FA	0.003 ± 0.01	0.01 ± 0.01	0.02 ± 0.01	ns	NF	0.01 ± 0.01	n/a	0.02 ± 0.01	0.03 ± 0.01	0.01 ± 0.02	ns	0.02 ± 0.01	0.03 ± 0.02	ns	*	ns	ns	n/a	ns
C28_FA	0.01 ± 0.01	0.03 ± 0.02	0.05 ± 0.03	ns	NF	0.01 ± 0.01	n/a	0.02 ± 0.02	0.07 ± 0.04	0.03 ± 0.01	ns	0.05 ± 0.03	0.04 ± 0.01	ns	ns	ns	ns	n/a	*
C30_FA	NF	0.01 ± 0.01	0.02 ± 0.02	ns	NF	0.01 ± 0.01	n/a	NF	0.02 ± 0.02	NF	n/a	0.03 ± 0.03	0.02 ± 0.01	ns	n/a	ns	n/a	n/a	ns
ALC	0.8 ± 0.13 (ab)	0.77 ± 0.22 (a)	1.37 ± 0.31 (b)	0.0327	0.36 ± 0.06	0.48 ± 0.14	ns	0.19 ± 0.01	0.83 ± 0.41	0.65 ± 0.26	ns	0.75 ± 0.25	1.17 ± 0.24	ns	**	ns	*	ns	*
C16_Alc	NF	NF	0.02 ± 0.01	n/a	0.003 ± 0.01	0.003 ± 0.01	ns	0.01 ± 0.01	0.01 ± 0.01	NF	ns	NF	0.01 ± 0.01	ns	n/a	n/a	n/a	n/a	ns
C18_Alc	NF	NF	0.01 ± 0.01	n/a	NF	NF	n/a	NF	0.01 ± 0.01	NF	n/a	NF	0.01 ± 0.01	ns	n/a	n/a	n/a	n/a	n/a
WAX_ALC	0.8 ± 0.14 (ab)	0.77 ± 0.22 (a)	1.35 ± 0.3 (b)	0.0348	0.36 ± 0.07	0.49 ± 0.14	ns	0.18 ± 0.01	0.82 ± 0.41	0.65 ± 0.26	ns	0.73 ± 0.25	1.15 ± 0.23	ns	**	ns	*	ns	*
C20_Alc	NF	NF	0.01 ± 0.02	n/a	NF	NF	n/a	0.01 ± 0.02	0.01 ± 0.01	0 ± 0.01	ns	0.003 ± 0.01	0.003 ± 0.01	ns	n/a	n/a	ns	n/a	n/a
C22_Alc	0.02 ± 0.02	0.05 ± 0.01	0.13 ± 0.11	ns	0.02 ± 0.02	0.08 ± 0.05	ns	NF	0.2 ± 0.16	NF	n/a	0.08 ± 0.07	0.08 ± 0.07	ns	n/a	ns	n/a	ns	ns
C24_Alc	0.45 ± 0.1 (ab)	0.39 ± 0.11 (a)	0.66 ± 0.03 (b)	0.0236	0.21 ± 0.04	0.22 ± 0.04	ns	0.08 ± 0.01 (b)	0.21 ± 0.05 (ab)	0.35 ± 0.12 (a)	0.0115	0.32 ± 0.06	0.49 ± 0.12	ns	**	ns	*	ns	*
C26_Alc	0.29 ± 0.06	0.29 ± 0.1	0.43 ± 0.06	ns	0.13 ± 0.02	0.15 ± 0.04	ns	0.08 ± 0.01	0.25 ± 0.09	0.25 ± 0.11	ns	0.27 ± 0.09	0.46 ± 0.12	ns	**	ns	ns	ns	*
C28_Alc	0.03 ± 0.01	0.04 ± 0.02	0.09 ± 0.07	ns	NF	0.03 ± 0.04	n/a	NF	0.1 ± 0.08	0.04 ± 0.04	ns	0.07 ± 0.07	0.1 ± 0.03	ns	n/a	ns	ns	n/a	ns
C30_Alc	NF	NF	0.02 ± 0.02	n/a	NF	NF	n/a	NF	0.03 ± 0.03	NF	n/a	NF	0.02 ± 0.01	n/a	n/a	n/a	n/a	n/a	n/a
C32_Alc	0.003 ± 0.01	NF	0.01 ± 0.01	ns	NF	NF	n/a	NF	0.01 ± 0.01	NF	n/a	NF	NF	n/a	n/a	n/a	n/a	n/a	n/a
Alk	6.18 ± 0.92	8.26 ± 2.01	9.65 ± 2.03	ns	5.53 ± 1.27	8.84 ± 2.27	ns	2.92 ± 2.1	6.69 ± 2.67	6.09 ± 2.84	ns	6.03 ± 2.05	10.01 ± 3.1	ns	ns	ns	ns	ns	ns
C23_Alk	1.3 ± 0.12 (b)	2.82 ± 0.43 (a)	2.89 ± 0.15 (a)	0.000575	2.85 ± 0.43	4.5 ± 0.93	0.049	0.33 ± 0.15 (a)	0.63 ± 0.11 (a)	1.25 ± 0.29 (b)	0.00329	0.86 ± 0.09	1.83 ± 0.42	0.0182	***	**	***	**	*
C25_Alk	2.13 ± 0.12	3.09 ± 0.63	3.35 ± 0.57	ns	1.63 ± 0.41	2.49 ± 0.66	ns	1.21 ± 0.68	2.1 ± 0.46	2.16 ± 0.79	ns	2.08 ± 0.49	3.27 ± 0.89	ns	ns	ns	ns	ns	ns
C27_Alk	1.1 ± 0.16	1.17 ± 0.4	1.48 ± 0.52	ns	0.52 ± 0.17	0.96 ± 0.33	ns	0.74 ± 0.61	1.59 ± 0.65	1.16 ± 0.64	ns	1.32 ± 0.48	2.19 ± 0.73	ns	ns	ns	ns	ns	ns
C29_Alk	1.36 ± 0.49	1.03 ± 0.55	1.58 ± 0.76	ns	0.42 ± 0.2	0.78 ± 0.38	ns	0.65 ± 0.67	2.03 ± 1.22	1.24 ± 0.93	ns	1.49 ± 0.71	2.53 ± 0.92	ns	ns	ns	ns	ns	*
C31_Alk	0.29 ± 0.19	0.15 ± 0.03	0.35 ± 0.14	ns	0.11 ± 0.08	0.11 ± 0.03	ns	NF	0.34 ± 0.39	0.29 ± 0.31	ns	0.27 ± 0.3	0.19 ± 0.21	ns	n/a	ns	ns	ns	ns
Sterol	0.02 ± 0.01	0.04 ± 0.01	0.05 ± 0.02	ns	NF	NF	n/a	0.03 ± 0.01	0.03 ± 0.01	0.01 ± 0.02	ns	0.03 ± 0.01	0.03 ± 0.01	ns	ns	ns	ns	n/a	n/a
Cholesterol	0.003 ± 0.01	NF	0.01 ± 0.01	ns	NF	NF	n/a	NF	NF	NF	n/a	NF	NF	n/a	n/a	n/a	n/a	n/a	n/a
Campesterol	0.01 ± 0.01	0.01 ± 0.01	NF	ns	NF	NF	n/a	NF	NF	NF	n/a	NF	NF	n/a	n/a	n/a	n/a	n/a	n/a
Sitosterol	NF	0.02 ± 0.01 (ab)	0.03 ± 0.01 (a)	0.027	NF	NF	n/a	0.03 ± 0.01	0.03 ± 0.01	0.01 ± 0.02	ns	0.03 ± 0.01	0.03 ± 0.01	ns	n/a	ns	ns	n/a	n/a
Letters indicate significant differences within genotypes (p<0.05; Tukey’s HSD multiple comparison following one-way ANOVA).
Asterisks indicate significant differences after one-way ANOVA between 5 and 11 DPA within each genotype (* = p<0.05, ** = p<0.01, *** = p<0.001).
values are compound relative abundance/caryopses. Average and standard deviation of 3 biological replicates.
ns = non significant
WAX_TOT, WAX_FA and WAX_ALC is the sum across components C20 or higher

## Sheet: Table 8b - Hulls lipids
Table S8b. Surface lipids extracted from hulls of barley (Hordeum vulgare L.) Bowman, hvbdg1156, nud638 and hvwin1407
stage	5DPA							11DPA							5 vs 11 DPA
genotype	BW	hvbdg1156	nud638	p-value	BW(t)	hvwin1407	p-value	BW	hvbdg1156	nud638	p-value	BW(t)	hvwin1407	p-value	BW	hvbdg1156	nud638	BW(t)	hvwin1407
TOT	89.91 ± 17.16 (b)	11.34 ± 2.83 (a)	86.07 ± 15.53 (b)	0.000605	93.7 ± 12.07	12.4 ± 2.11	0.000327	84.05 ± 9.77 (b)	11.59 ± 3.12 (a)	70.38 ± 32.42 (b)	0.00879	77.55 ± 43.3	18.16 ± 5.43	ns	ns	ns	ns	ns	ns
WAX_TOT	84.79 ± 15.26 (b)	9.81 ± 3.05 (a)	83.42 ± 15.53 (b)	0.000521	90.73 ± 11.63	9.81 ± 2.16	0.00029	79.41 ± 9.99 (b)	6.7 ± 2.8 (a)	64.53 ± 33.21 (b)	0.0099	65.57 ± 44.51	12.94 ± 3.71	ns	ns	ns	ns	ns	ns
FA	6.46 ± 3.12	1.97 ± 0.31	4.02 ± 0.41	ns	4.3 ± 0.95	3.05 ± 0.20	ns	8.06 ± 0.48 (b)	5.44 ± 0.76 (a)	7.85 ± 0.99 (b)	0.0109	15.4 ± 7.2	6.19 ± 2.55	ns	ns	**	**	ns	ns
C14_FA	0.53 ± 0.05 (b)	0.07 ± 0.01 (a)	0.47 ± 0.02 (b)	4.7e-06	0.31 ± 0.12	0.16 ± 0.1	ns	0.73 ± 0.16 (b)	0.12 ± 0.02 (a)	0.78 ± 0.15 (b)	0.00109	3.69 ± 3.36	0.17 ± 0.04	ns	ns	*	*	ns	ns
C16_FA	2.64 ± 1.86	0.51 ± 0.46	1.3 ± 0.35	ns	1.71 ± 0.61	1.45 ± 0.17	ns	2.47 ± 0.17	3.12 ± 0.74	3.54 ± 0.64	ns	6.43 ± 3.63	3.47 ± 1.67	ns	ns	**	**	ns	ns
C18_FA	1.93 ± 1.06	0.91 ± 0.11	0.86 ± 0.22	ns	0.95 ± 0.16	0.98 ± 0.09	ns	1.44 ± 0.22	1.63 ± 0.08	1.51 ± 0.24	ns	1.6 ± 0.69	1.57 ± 0.54	ns	ns	***	*	ns	ns
WAX_FA	1.36 ± 0.26 (b)	0.48 ± 0.19 (a)	1.39 ± 0.19 (b)	0.00321	1.33 ± 0.26	0.47 ± 0.08	0.00536	3.42 ± 0.22 (b)	0.58 ± 0.14 (a)	2.02 ± 1.4 (ab)	0.0158	3.68 ± 0.41	0.98 ± 0.35	0.00101	***	ns	ns	**	ns
C20_FA	0.12 ± 0.04	0.11 ± 0.05	0.13 ± 0.01	ns	0.15 ± 0.04	0.1 ± 0.02	ns	0.09 ± 0.02	0.09 ± 0.02	0.1 ± 0.08	ns	0.16 ± 0.02	0.13 ± 0.04	ns	ns	ns	ns	ns	ns
C22_FA	0.15 ± 0.04	0.13 ± 0.04	0.17 ± 0.02	ns	0.17 ± 0.06	0.16 ± 0.04	ns	0.15 ± 0.04	0.16 ± 0.03	0.14 ± 0.12	ns	0.29 ± 0.08	0.26 ± 0.08	ns	ns	ns	ns	ns	ns
C24_FA	0.07 ± 0.02	0.06 ± 0.02	0.07 ± 0	ns	0.06 ± 0.02	0.05 ± 0.02	ns	0.07 ± 0.02	0.06 ± 0.01	0.07 ± 0.06	ns	0.12 ± 0.04	0.09 ± 0.03	ns	ns	ns	ns	ns	ns
C26_FA	0.05 ± 0.01	0.04 ± 0.03	0.05 ± 0	ns	0.05 ± 0.02	0.03 ± 0.01	ns	0.14 ± 0.02	0.05 ± 0.01	0.08 ± 0.07	ns	0.21 ± 0.04	0.08 ± 0.03	0.0126	**	ns	ns	**	*
C28_FA	0.19 ± 0.05 (b)	0.07 ± 0.03 (a)	0.19 ± 0.02 (b)	0.00956	0.17 ± 0.05	0.08 ± 0.02	0.0405	0.64 ± 0.07 (c)	0.12 ± 0.03 (a)	0.43 ± 0.02 (b)	2.67e-05	0.68 ± 0.07	0.21 ± 0.09	0.00185	***	ns	***	***	ns
C30_FA	0.78 ± 0.12 (b)	0.06 ± 0.04 (a)	0.78 ± 0.16 (b)	0.000378	0.72 ± 0.1	0.04 ± 0.02	0.000269	1.7 ± 0.04 (b)	0.07 ± 0.04 (a)	0.88 ± 0.78 (ab)	0.0128	1.54 ± 0.35	0.17 ± 0.06	0.00251	***	ns	ns	*	*
C32_FA	NF	NF	NF	n/a	NF	NF	n/a	0.61 ± 0.11 (b)	0.02 ± 0.02 (a)	0.32 ± 0.33 (ab)	0.0315	0.68 ± 0.09	0.03 ± 0.02	0.000293	n/a	n/a	n/a	n/a	n/a
ALC	1.03 ± 0.09	1.58 ± 0.64	0.94 ± 0.21	ns	1.16 ± 0.23	1.38 ± 0.32	ns	1.17 ± 0.14	1.46 ± 0.43	1.29 ± 0.21	ns	1.62 ± 0.42	2.6 ± 0.95	ns	ns	ns	ns	ns	ns
C16_Alc	0.02 ± 0.01	0.03 ± 0.02	0.01 ± 0	ns	0.01 ± 0	0 ± 0.01	ns	NF	0.02 ± 0.02	0.02 ± 0.02	ns	0.26 ± 0.39	0.01 ± 0.01	ns	n/a	ns	ns	ns	ns
C18_Alc	NF	NF	NF	n/a	NF	NF	n/a	NF	0.01 ± 0.01	NF	n/a	0.02 ± 0.02	NF	n/a	n/a	n/a	n/a	n/a	n/a
WAX_ALC	1.02 ± 0.08	1.55 ± 0.62	0.93 ± 0.21	ns	1.15 ± 0.23	1.38 ± 0.33	ns	1.17 ± 0.14	1.43 ± 0.41	1.27 ± 0.21	ns	1.34 ± 0.19	2.58 ± 0.94	ns	ns	ns	ns	ns	ns
C20_Alc	NF	NF	NF	n/a	NF	NF	n/a	NF	0.02 ± 0.03	NF	n/a	0.02 ± 0.01	0.01 ± 0.01	ns	n/a	n/a	n/a	n/a	n/a
C22_Alc	NF	NF	NF	n/a	0.06 ± 0.06	NF	n/a	0.04 ± 0.04 (b)	0.16 ± 0.06 (ab)	0.17 ± 0.05 (a)	0.0284	0.15 ± 0.14	0.16 ± 0.1	ns	n/a	n/a	n/a	ns	n/a
C24_Alc	0.17 ± 0	0.3 ± 0.1	0.21 ± 0.03	ns	0.14 ± 0.02	0.18 ± 0.02	ns	0.08 ± 0.01 (c)	0.17 ± 0.03 (a)	0.27 ± 0.04 (b)	0.000557	0.14 ± 0.01	0.27 ± 0.1	ns	***	ns	ns	ns	ns
C26_Alc	0.59 ± 0.08	1.12 ± 0.41	0.5 ± 0.12	0.0453	0.73 ± 0.14	1.12 ± 0.28	ns	0.34 ± 0.06 (b)	0.88 ± 0.18 (a)	0.42 ± 0.06 (b)	0.00203	0.47 ± 0.03	1.84 ± 0.65	0.0223	*	ns	ns	*	ns
C28_Alc	0.11 ± 0.03	0.09 ± 0.08	0.09 ± 0.03	ns	0.1 ± 0.04	0.06 ± 0.02	ns	0.13 ± 0.02	0.13 ± 0.08	0.17 ± 0.05	ns	0.14 ± 0.02	0.2 ± 0.09	ns	ns	ns	ns	ns	ns
C30_Alc	0.05 ± 0.01	0.02 ± 0.02	0.06 ± 0.03	ns	0.05 ± 0.02	0.01 ± 0.01	0.0406	0.17 ± 0.04 (b)	0.03 ± 0.03 (a)	0.07 ± 0.03 (a)	0.00645	0.14 ± 0.01	0.05 ± 0.02	0.00261	**	ns	ns	**	*
C32_Alc	0.1 ± 0.01 (b)	0.02 ± 0.02 (a)	0.07 ± 0.03 (b)	0.0099	0.06 ± 0.01	0.01 ± 0.01	0.000447	0.41 ± 0.14 (b)	0.04 ± 0.03 (a)	0.17 ± 0.1 (ab)	0.00958	0.29 ± 0.02	0.05 ± 0.02	4.3e-05	*	ns	ns	***	*
Alk	9.75 ± 1.56	7.46 ± 2.29	9.89 ± 2.33	ns	8.43 ± 0.79	7.33 ± 1.69	ns	5.95 ± 1.05	4.55 ± 2.25	7.78 ± 2.1	ns	7.07 ± 0.64	9.18 ± 2.36	ns	*	ns	ns	ns	ns
C23_Alk	1.58 ± 0.28 (b)	2.23 ± 0.23 (ab)	2.43 ± 0.29 (a)	0.019	2.59 ± 0.27	3.35 ± 0.29	0.0303	0.21 ± 0.09 (c)	0.5 ± 0.11 (a)	0.78 ± 0.12 (b)	0.00211	0.74 ± 0.03	1.89 ± 0.27	0.00177	**	***	***	***	**
C25_Alk	1.88 ± 0.32	1.79 ± 0.42	2.2 ± 0.31	ns	1.77 ± 0.2	1.67 ± 0.42	ns	0.75 ± 0.21 (b)	1.12 ± 0.31 (ab)	1.68 ± 0.12 (a)	0.00693	1.4 ± 0.14	2.38 ± 0.5	0.0308	**	ns	ns	ns	ns
C27_Alk	1 ± 0.14	0.85 ± 0.36	1.07 ± 0.23	ns	0.81 ± 0.13	0.61 ± 0.27	ns	0.64 ± 0.2	0.67 ± 0.33	1.11 ± 0.2	ns	0.92 ± 0.04	1.25 ± 0.37	ns	ns	ns	ns	ns	ns
C29_Alk	2.99 ± 0.32	2.29 ± 1.21	3.01 ± 1.08	ns	2.29 ± 0.14	1.38 ± 0.6	ns	2.54 ± 0.51	1.93 ± 1.23	2.9 ± 0.95	ns	2.6 ± 0.41	3.04 ± 1.01	ns	ns	ns	ns	ns	ns
C31_Alk	2.29 ± 0.5 (b)	0.31 ± 0.19 (a)	1.18 ± 0.52 (a)	0.00409	0.97 ± 0.09	0.33 ± 0.13	0.00221	1.81 ± 0.1 (b)	0.33 ± 0.29 (a)	1.31 ± 0.78 (ab)	0.0246	1.42 ± 0.15	0.61 ± 0.24	0.00835	ns	ns	ns	*	ns
Sterol	0.17 ± 0.02	0.16 ± 0.06	0.19 ± 0.05	ns	0.18 ± 0.03	0.17 ± 0.02	ns	0.23 ± 0.01 (b)	0.14 ± 0.02 (ab)	0.09 ± 0.08 (a)	0.0304	0.16 ± 0.04	0.2 ± 0.08	ns	**	ns	ns	ns	ns
Cholesterol	0.03 ± 0.01	0.01 ± 0.01	0.02 ± 0.01	ns	0.02 ± 0.01	0.02 ± 0	ns	0.02 ± 0.01	0.02 ± 0.01	0.01 ± 0.01	ns	0.02 ± 0.01	0.02 ± 0.01	ns	ns	ns	ns	ns	ns
Campesterol	0.04 ± 0.01	0.04 ± 0.02	0.04 ± 0.02	ns	0.03 ± 0.01	0.04 ± 0.01	ns	0.03 ± 0.01	0.02 ± 0.01	0.02 ± 0.02	ns	0.03 ± 0.01	0.04 ± 0.02	ns	ns	ns	ns	ns	ns
Sitosterol	0.1 ± 0.02	0.1 ± 0.03	0.14 ± 0.03	ns	0.12 ± 0.03	0.11 ± 0.01	ns	0.17 ± 0.01 (b)	0.09 ± 0.02 (ab)	0.07 ± 0.06 (a)	0.0247	0.12 ± 0.04	0.13 ± 0.05	ns	**	ns	ns	ns	ns
Dik	72.51 ± 13.36 (b)	0.17 ± 0.06 (a)	71.02 ± 13.21 (b)	0.000267	79.64 ± 10.36	0.46 ± 0.17	0.000188	68.64 ± 10.96	NF	53.38 ± 31.28	0.016	53.31 ± 43.67	NF	n/a	ns	n/a	ns	ns	n/a
B.DIK	57.44 ± 10.39 (b)	0.17 ± 0.06 (a)	55.11 ± 10.14 (b)	0.000246	61.84 ± 8.05	0.46 ± 0.17	0.00019	52.65 ± 8.46	NF	42.02 ± 21.37	0.00635	39.49 ± 32.37	NF	n/a	ns	n/a	ns	ns	n/a
OH.B.Dik	15.07 ± 2.98 (b)	0 ± 0 (a)	15.9 ± 3.06 (b)	0.000353	17.8 ± 2.31	NF	n/a	15.99 ± 2.52	NF	11.36 ± 9.98	0.0402	13.81 ± 11.3	NF	n/a	ns	n/a	ns	ns	n/a
Letters indicate significant differences within genotypes (p<0.05; Tukey’s HSD multiple comparison following one-way ANOVA).
Asterisks indicate significant differences after one-way ANOVA between 5 and 11 DPA within each genotype (* = p<0.05, ** = p<0.01, *** = p<0.001).
values are compound relative abundance/caryopses. Average and standard deviation of 3 biological replicates.
ns= non significative
WAX_TOT, WAX_FA and WAX_ALC is the sum across components C20 or higher

[truncated: 5 more sheets: Table S8c - Cutin caryopses, Table S8d - Cutin hulls, Table S9 - RNAseq, Table S10 - GO Enrichment, Table S11 - MapMan Categories]
